# Supplementary material for: Assessment of Heterosexual-Identified Men Who Have Sex With Men and Men of Diverse Sexual Identities: Protocol for an International, Multilingual, Online, Comparative Sexuality Study
Source: JMIR Res Protoc. 2025 Apr 30;14:e66897. doi: 10.2196/66897 (PMC12079075; doi:10.2196/66897)
Supplement: Multimedia Appendix 3 [file resprot_v14i1e66897_app3.xlsx]

## Sheet: Measures
Domain	Construct	Scale Name	SPSS Code	Reference	Validity	Reliability	# of Items	Notes
Identity Development	Sexual Identity	Kinsey Scale	kinsey	Kinsey, A. C., Pomeroy, W. B., & Martin, C. E. (1948). Sexual behavior in the human male. W. B. Saunders.	Kinsey et al. (1948) showed that many heterosexual men engaged in some type of homosexual experience during their lifetime, showing how sexuality cannot easily be separated into discrete categories.		1	To examine differences between different identity questions.
Identity Development	Sexual Identity	Heterosexual Self-Presentation subscale of the Conformity to Masculine Norms Inventory-46	hsp	Parent, M. C., & Moradi, B. (2009). Confirmatory factor analysis of the Conformity to Masculine Norms Inventory and development of the Conformity to Masculine Norms Inventory-46. Psychology of Men & Masculinity, 10(3), 175-189. http://dx.doi.org/10.1037/a0015481	Hammer et al. (2018) concluded that CMNI-46 can be used to measure conformity to specific masculine norms but not to general/overall masculine norms. Dillon et al. (2019) and Eklund et al. (2020) used this measure with H-MSM and others.	Parent and Moradi (2009) demonstrated good internal consistency.	6	To measure conformity to traditional masculine norms, a commonly reported ideal of H-MSM. This specific subscale relates to being perceived as gay. Many H-MSM report not wanting to be perceived as gay (or weak).
Identity Development	Sexual Identity	Measure of Sexual Identity Exploration and Commitment (MoSIEC)	siec	Worthington, R. L., Navarro, R. L., Savoy, H. B., & Hampton, D. (2008). Development, reliability, and validity of the Measure of Sexual Identity Exploration and Commitment (MoSIEC). Developmental Psychology, 44(1), 22-33. https://doi.org/10.1037/0012-1649.44.1.22	Worthington et al. (2008) demonstrated construct validity and Dillon et al. (2008) found the exploration and commitment subscales were valid. Rosenberg (2021) found criterion validity for H-MSM and others.	Dillon et al. (2008) and Worthington et al. (2008) demonstrated high internal consistency of subscales. Worthington et al. (2008) found good test-retest reliability across two-week intervals.	22	Has four subscales: commitment (six items), exploration (eight items), sexual orientation identity uncertainty (3 items) and synthesis/integration (five items). These subscales provide greater data related to sexual identity development.
Identity Development	Sexual Identity	Sexual Orientation Identity Development Scale	soid	Toomey, R. B., Anhalt, K., & Shramko, M. (2016). An examination of the validity and reliability of a measure of sexual orientation identity exploration, resolution, and affirmation. Self and Identity, 15(4), 488-504. https://doi.org/10.1080/15298868.2016.1157516	Toomey et al. (2016) found strong convergent validity when relating constructs to internalized homonegativity and self-esteem (except exploration was unrelated) among Latino/a LGBQ adolescents (ages 14-24). Also found factorial validity in CFA. Has been used with plurisexual Latinx youth (Hainsworth, 2021). Has not been validated with H-MSM.	Toomey et al. (2016) found good internal consistency.	7	Instructions for the participants stated: “The United States is made up of people who have different sexual orientations. Sexual orientation refers to one’s romantic and sexual attractions to other people. Some examples of the sexual orientations that people may identify with include gay, lesbian, straight or heterosexual, bisexual, or queer. Using the rating scale provided, please chose the opti…
Identity Development	Sexual Orientation Beliefs	Sexual Orientation Beliefs Scale	sob	Arseneau, J. R., Grzanka, P. R., Miles, J. R., & Fassinger, R. E. (2013). Development and initial validation of the Sexual Orientaiton Beliefs Scale (SOBS). Journal of Counseling Psychology, 60(3), 407-420. http://dx.doi.org/10.1037/a0032799	Arseneau et al. (2013) found strong factorial validity with heterosexual undergraduate students. Has not been validated with H-MSM to my knowledge.	Arseneau et al. (2013) found test-rest reliability in undergraduate heterosexual sample and good internal consistency.	31	This instruments measures beliefs about sexual orientation. Includes 4 factors: naturalness (items 1-6), discreetness (items 7-12), homogeneity (items 13-23), and informativeness (items 24-31).
Identity Development	Identity Confusion	Sexual Identity Confusion Scale	confu	Mohr, J., & Fassinger, R. (2000). Measuring dimensions of lesbian and gay male experience. Measurement and Evaluation in Counseling and Development, 33(2), 66-90. https://doi.org/10.1080/07481756.2000.12068999 AND Sandfort, T., Bos, H., Knox, J., & Reddy, V. (2016). Gender nonconformity, discrimination, and mental health among Black South African men who have sex with men: A further exploration o…	To my knowledge, this has not been validated with H-MSM.	Sandfort et al. (2016) reported good internal consistency.	4	Items measure confusion/identity ambiguity. Items were used in Sandfort et al. (2016) who adapted them from Mohr and Fassinger (2000) who had them for gay/lesbian and not just gay.
Identity Development	Internalized Homophobia	Shidlo-Revised Nungesser Homosexual Attitudes Inventory	inho	Nungesser, L. (1983). Homosexual acts, actors, and identities. Praeger. AND Shidlo later added 5 items: Shidlo, A. (1994). Internalized homophobia: Conceptual and empirical issues in measurement. In B. Greene and G. Herek. (Eds.), Lesbian and gay psychology: Theory, research and clinical applications (pp. 176-205). Sage.	Shidlo (1994) found construct validity. To my knowledge, this has not been validated with H-MSM.	Shidlo (1994) and Nungesser (1983) found subscales have strong internal consistency. Cohen (2014) found that an alternative model had higher factor loadings and better model fit than NHAI or Shidlo-Revised NHAI.	39	Nungesser (1983) demonstrated good internal consistency with each factor. Factors include attitudes toward one's own homosexuality (items 1-15), attitudes toward other homosexuals (items 16-23), and attitudes towards the disclosure of one’s own homosexual identity to others (items 26-39).
Attraction	Current Levels of Sexual Desire/Interest	Items from a Study - Not Scale (Current Levels of Sexual Desire Scale)	clsd	Štulhofer, A., Carvalheira, A. A., & Træen, B. (2013). Is responsive sexual desire for partnered sex problematic among men? Insights from a two-country study. Sexual and Relationship Therapy, 28(3), 246-258. https://doi.org/10.1080/14681994.2012.756137		Authors showed moderately strongly correlation.	2	Scores were summed and reversed so that higher scores denoted more sexual desire.
Attraction	Sexual Preference	Sexual Preference Scale	pref	McConaghy, N., & Blaszczynski, A. (1991). Initial stages of validation by penile volume assessment that sexual orientation is distributed dimensionally. Comprehensive Psychiatry, 32(1), 52-58. https://doi.org/10.1016/0010-440x(91)90069-o	Authors found physiological validation of the questionnaire by measuring penile volume following videos along with the questionnaire (among medical students).		4	Measures attraction until age 15, attraction currently, fantasies, and physical contact. Can sum scores based on results section of seminal work.
Attraction	Attraction/ Intimacy	Attraction/Intimacy Assessment Inventory		Starks, T. J., Gilbert, B. O., Fischer, A. R., Weston, R., & DiLalla, D. L. (2009). Gendered Sexuality: A New Model and Measure of Attraction and Intimacy. Journal of Homosexuality, 56(1), 14–30. https://doi.org/10.1080/00918360802551399	Exploratory analysis by authors demonstrate potential construct validity.	Authors show good reliability amongst items.	20	Not all response options were listed.
Attraction	Narcissistic Trait Attraction	Unnamed Scale - From Haslam & Montrose (2015)		Haslam, C., & Montrose, V. T. (2015). Should have known better: The impact of mating experience and the desire for marriage upon attraction to the narcissistic personality. Personality and Individual Differences, 82, 188–192. https://doi.org/10.1016/j.paid.2015.03.032	Scale is adapted from the Narcissistic Personality Inventory, which is a scale that is validated for use amongst non-clinical populations. This scale has not been used with H-MSM to the best of our knowledge.	NPI has been validated by Raskin & Terry (1988). This scale has not been previously validated.	20
Behaviour	Sexual Satisfaction with Partner	Items from a Study - Not Scale (Sexual Satisfaction and Sexual Behavior Scale)	satis	Gonzaga, G. C., Turner, R. A., Keltner, D., Campos, B., & Altemus, M. (2006). Romantic love and sexual desire in close relationships. Emotion, 6(2), 163-179. https://doi.org/10.1037/1528-3542.6.2.163		Gonzaga et al. (2006) found the items had good internal consistency.	3	Scores were standardized and averaged to create a scale of sexual satisfaction. Note: the specific items were not listed in the study. This measure also asks about satisfaction with one's partner. Also, these items each have different anchors. Perhaps, we ask them multiple ways with equal anchors and with the same anchors as the original authors to see which model fits the data best. Also, we may…
Behaviour	Coping with Same-Sex Attraction	Items from a Study - Not Scale (Attempts to Cope with Same-Sex Attraction Scale)	cop	Dehlin, J. P., Galliher, R. V., Bradshaw, W. S., Hyde, D. C., & Crowell, K. A. (2015). Sexual orientation change efforts among current or former LDS church members. Journal of Counseling Psychology, 62(2), 95-105. http://dx.doi.org/10.1037/cou0000011			46*	The first question generally asks if participants have or have not attempted one of the following coping mechanisms. For each activity that they have used, they are asked four questions: one related to the age they started the effort, another related to how long the effort lasted (in years), another related to the perceived effectiveness of each method, and another asking if they aimed to accept …
Behaviour	Sexual Sensation Seeking	Sexual Sensation Seeking Scale	sens	Kalichman, S. C., Johnson, J. R., Adair, V., Rompa, D., Multhauf, K., & Kelly, J. A. (1994). Sexual sensation seeking: Scale development and predicting AIDS-risk behavior among homosexually active men. Journal of Personality Assessment, 62(3), 385-397. https://doi.org/10.1207/s15327752jpa6203_1	Authors demonstrated convergent, divergent, and discriminant validity of scale with MSM.	Authors showed scale had good internal consistency and test-rest reliability.	9	Measures the degree to which one might new and exciting forms of sexual arousal (Zuckerman et al., 1978).
Behaviour	Sexual Compulsivity	Sexual Compulsivity Scale	comp	Kalichman, S. C., Johnson, J. R., Adair, V., Rompa, D., Multhauf, K., & Kelly, J. A. (1994). Sexual sensation seeking: Scale development and predicting AIDS-risk behavior among homosexually active men. Journal of Personality Assessment, 62(3), 385-397. https://doi.org/10.1207/s15327752jpa6203_1	Authors demonstrated convergent, divergent, and discriminant validity of scale with MSM. Has been used with H-MSM but grouped with others so not validated with this group specifically (e.g., Coleman et al., 2010; Ibáñez‑Tomás et al., 2023)	Authors showed scale had good internal consistency and test-rest reliability.	10	Measures the degree of how compulsive their sexual thoughts and behaviours are.
Behaviour/Attraction	Rough Sex	Not a Scale but used in Hebernick et al. (2021) to describe rough sex.	roug	Hebernick, D., Fu, T.-c., Valdivia, D. S., Patterson, C., Gonzalez, Y. R., Guerra-Reyes, L., Eastman-Mueller, H., Beckmeyer, J., & Rosenberg, M. (2021). What is rough sex, who does it, and who likes it? Findings from a probability sample of U.S. undergraduate students. Archives of Sexual Behavior, 50, 1183-1195. https://doi.org/10.1007/s10508-021-01917-w	The measures are single items and not a scale. A scale for attraction to rough sex probably needs to be created.	These items only have been looked at as individual items.	32	4 items were included in the original study. I adapted this to our study, resulting in many additional items. Can consider conducting an EFA and CFA to examine the structure of these items when combined to measure overall attraction to rough sex.
Relationship Negotiation and Communication	Heterosexual Script	Heterosexual Script Scale	scrp	Seabrook, R. C., Ward, L. M., Reed, L., Manago, A., Giaccardi, S., & Lippman, J. R. (2016). Our scripted sexuality: The development and validation of a measure of the heterosexual script and its relation to television consumption. Emerging Adulthood, 4(5), 338-355. https://doi.org/10.1177/2167696815623686	Discriminant validity as the scale includes distinct subscales. Construct validity demonstrated by showing the scale is correlated with (but distinct from) traditional gender role attitudes, traditional sexual scripts, sexism, self-objectification, and self-sexualization (among undergraduate students in original study).	Internal reliability was good in original study (among undergraduate students).	22	Measures endorsement of sexual double standards (men want sex and women set sexual limits), courtship strategies (men attract women with power and women attract men through beauty and sexiness), and commitment strategies (men avoid commitment and women prioritize relationships). Includes four subscales: courtship and commitment subscale (items 1-8), men as powerful initators subscale (9-12), men …
Relationship Negotiation and Communication	Sexual Communication	Sexual Communication Scale (SeCS)	sec	Moazami, S., Ashley, M., Czechowski, K., Courtice, E. L., & Shaughnessy, K. (2023). The Sexual Communication Scale (SeCS). The Journal of Sex Research, 60(1), 71-90. https://doi.org/10.1080/00224499.2022.2129558	Has good factorial validity among undergraduate students. Was based on existing measures. Note: authors suggest more research is needed to investigate the validity and reliability of this measure.	Has good internal consistency among undergraduate students.	24*	Measures frequency of birectional communication (6 items - including items 10, 11, 12, 4, 5, and 6), ease of own communication (3 items - including items 1, 2 and 3), and ease of partner's communication (3 items - including items 7, 8, and 9). For our purposes, I adapted the scale and created two versions. One for communication with men and one for communication with women. Scale was based on McI…
Technology Usage	Incidental Information Acquisition Frequency	Not scales	iiaf	Venoit, T. C., Meadowbrooke, C. C., Loveluck, J., Hickok, A., & Bauermeister, J. A. (2013). How "community" matters for how people interact with information: Mixed methods study of young men who have sex with other men. Journal of Medical Internet Research, 15(2), e33. https://doi.org/10.2196/jmir.2370		Good reliability in original study with young MSM.	3	Developed for this study and used to measure non-purposeful information acquisition related to HIV/AIDS. Note: authors also had 10 items about frequency of information use but did not report these items.
Technology Usage	Internet Use Levels	Not scales	inuse	Venoit, T. C., Meadowbrooke, C. C., Loveluck, J., Hickok, A., & Bauermeister, J. A. (2013). How "community" matters for how people interact with information: Mixed methods study of young men who have sex with other men. Journal of Medical Internet Research, 15(2), e33. https://doi.org/10.2196/jmir.2370			6	Measures frequency of internet use in different contexts. Authors created binary variables (used at least several times a day or uses less than several times a day) due to high internet use among participants.
Technology Usage	Social Media Use	Not scales	onli	Taken from Online Negativity study (McInroy)			13	Measures how often individuals are online and use different apps on a regular basis.
Technology Usage	Intent to Use Dating Apps	Not a Scale (Listed as Attitude Toward Looking for Partners via Dating Apps Scale in grant application)	idat	Chan, L. S. (2017). Who uses dating apps? Exploring the relationships among trust, sensation-seeking, smartphone use, and the intent to use dating apps based on the Integrative Model. Computers in Human Behavior, 72, 246-258. https://doi.org/10.1016/j.chb.2017.02.053		Developed for this study. Has strong internal consistency.	8	Measures intent to use dating apps to look for romantic relationships (items 5-8) and casual sexual relationships (items 1-4).
Technology Usage	Attitude Toward Looking for Romantic Partners via Dating Apps	Not a Scale (Listed as Attitude Toward Looking for Partners via Dating Apps Scale in grant application)	adat	Chan, L. S. (2017). Who uses dating apps? Exploring the relationships among trust, sensation-seeking, smartphone use, and the intent to use dating apps based on the Integrative Model. Computers in Human Behavior, 72, 246-258. https://doi.org/10.1016/j.chb.2017.02.053		Developed for this study. Has strong internal consistency.	6	Based on Fielder et al. (2013). Items 1-3 were for attitudes toward using dating apps to look for romantic partners (AR) and items 4-6 were for attitudes toward looking for casual sexual partners via dating apps (AS).
Technology Usage	Privacy Settings	Not a scale - developed for this study	priv	Developed for this study.			5	Single items to measure presence of different privacy settings. All binary.
Technology Usage	Grindr Use	Not a specific validated scale but taken from a study on Grindr use characteristics and behaviours	grind	Rice, E., Holloway, I., Winetrobe, H., Rhoades, H., Barman-Adhikari, A., Gibbs, J., Carranza, A., Dent, D., & Dunlap, S. L. (2012). Sex risk among young men who have sex with men who use Grindr, a smartphone geosocial networking application. Journal of AIDS and Clinical Research, S4, 005. https://doi.org/10.4172/2155-6113.S4-005				Could consider revising to change Grindr to dating apps.
PrEP	PrEP Uptake	Not a scale - developed for this study	prep0	Developed for this study.			1	Asks about PrEP uptake.
PrEP	PrEP Knowledge	PrEP Knowledge Scale (was not named this by author)	kpre	Walsh, J. L. (2019). Applying the information-motivation-behavioral skills model to understand PrEP intentions and use among men who have sex with men. AIDS and Behavior, 23, 1904-1916. https://doi.org/10.1007/s10461-018-2371-3	Mueses-Marín et al. (2021) said the scale needs more work for Columbian MSM.	Author reported good CFA model fit and internal reliability.	13	Measures knowledge of PrEP. Recode to 1=correct and 0 = incorrect/don't know
PrEP	PreP Attitudes	PrEP Attitudes Scale (was not named this by author)	aprep	Walsh, J. L. (2019). Applying the information-motivation-behavioral skills model to understand PrEP intentions and use among men who have sex with men. AIDS and Behavior, 23, 1904-1916. https://doi.org/10.1007/s10461-018-2371-3	Good construct validity among Columbian MSM (Mueses-Marín et al., 2021)	Author reported good CFA model fit and internal reliability.	5	Measures attitudes toward using PrEP.
PrEP	PrEP Stigma	PrEP Stigma Scale (was not named this by author)	sprep	Walsh, J. L. (2019). Applying the information-motivation-behavioral skills model to understand PrEP intentions and use among men who have sex with men. AIDS and Behavior, 23, 1904-1916. https://doi.org/10.1007/s10461-018-2371-3	Good construct validity among Columbian MSM (Mueses-Marín et al., 2021)	Author reported good CFA model fit and internal reliability.	5	Measures stigma toward PrEP.
Life Satisfaction	Life Satisfaction	Satisfaction with Life Scale	lifsat	Diener, E., Emmons, R. A., Larsen, R. J., & Griffin, S. (1985). The Satisfaction with Life Scale. Journal of Personality Assessment, 49(1), 71-75. https://doi.org/10.1207/s15327752jpa4901_13	Used extensively with MSM.		5	Measures life satisfaction.

## Sheet: Items
Domain	Construct	Scale Name	SPSS Code	Item	Response Options	Notes
Demographics	Age		age0	Are you over the age of 18?	1 - Yes, 2 - No	Screening question
Demographics	Age		age1	How old are you (in years?)	Open ended
Demographics	Age		age2	We know you already shared your age in years, but to make sure you are not a robot, please indicate what year you were born (such as 1990 or 2002).	Open ended	Asking twice to check for bots.
Demographics	Country		countr	What country do you live in?	1 - Canada, 2 - United Kingdom, 3 - United States, 4 - None of the Above	Screening question
Demographics	Gender Identity		gend0	Do you identify as a man?	1 - Yes, 2 - No	Screening question
Demographics	Gender Identity		gend1	Please select your gender identity. Choose as many of the labels from the list as you feel apply to you.	Agender, Cisgender Man, Cisgender Woman, Gender Expansive, Genderfluid, Gender Non-Conforming, Man, Woman, Transgender, Transgender Man, Transgender Woman, Two-Spitir, Nonbinary, My gender identity is not represented in this, I prefer not to say.
Demographics	Gender Identity		gend2	Many people use multiple terms to describe their gender identity. However, it may not be possible to include all unique combinations in each of our analyses. Therefore, if you had to select only one, which would you choose to BEST represent your gender identity?	Agender, Cisgender Man, Cisgender Woman, Gender Expansive, Genderfluid, Gender Non-Conforming, Man, Woman, Transgender, Transgender Man, Transgender Woman, Two-Spitir, Nonbinary, My gender identity is not represented in this, I prefer not to say.
Demographics	Sex Assigned at Birth		sexbir	Please select the sex you were assigned at birth (i.e., what is listed on your birth certificate).	Female, Male, Intersex, Other: ____, I prefer not to say
Demographics	Sexual Orientation Identity		sexid1	Please select your sexual orientation or identity. Choose as many of the labels from the list as you feel apply to you.	Asexual, Bisexual, Demisexual, Gay, Heterosexual, Pansexual, Queer, Questioning/Unsure, Straight, Two-Spirit, My sexuality is not represented in this list. I would describe my sexuality as: _____, I prefer not to say.	Can select multiple options.
Demographics	Sexual Orientation Identity		sexid2	Many people use multiple terms to describe their sexuality. However, it may not be possible to include all unique combinations in each of our analyses. Therefore, if you had to select only one, which would you choose to BEST represent your sexual orientation.	Asexual, Bisexual, Demisexual, Gay, Heterosexual, Pansexual, Queer, Questioning/Unsure, Straight, Two-Spirit, My sexuality is not represented in this list. I would describe my sexuality as: _____, I prefer not to say.	One option.
Demographics	Race		race	Please select your race. Choose all that apply.	White, Black, Hispanic, Latino/Latine, Middle Eastern, Indigenous: First Nations, Inuit, or Metis; Indigenous: Native American, East Asian, North Asian, South Asian, Southeast Asian, Other:
Demographics	Religious Beliefs		relig	Which of the following best describes your religion?	Agnostic, Atheist, Buddhist, Catholic, Christian, Hindu, Jewish, Muslim, Other:, Prefer not to respond.
Demographics	Relationship Status		marriage	What is your current relationship status?	Single, Not Married - Open Relationship/Non-Monogamous, Not Married - Monogamous Relationship, Married - Open Relationship/Non-Monogamous, Married - Monogamous, Divorced or Separated, Widowed, Other: ____, Prefer not to respond.
Demographics	Current Salary		income	What is your current salary?	Below $5,000, $5,000-$9,999, $10,000-$19,999, $20,000-$29,999, $30,000-$39,999, $40,000-$49,999, $50,000-$59,999, $60,000-$69,999, $70,000-$79,999, $80,000-$89,999, $90,000-$99,999, $100,000 or higher, Do Not Know, Prefer not to respond	We will need to provide conversions for different countries if possible.
Demographics	Education		educ	What is the highest degree or level of education you have completed?	Some High School, High School, Some College, Associate's Degree, Bachelor's Degree, Some Graduate School, Master's Degree, Ph/D/ or other Doctor Program, Trade School, Other: ____, Prefer not to respond.
Demographics	Sexual History	Defined sex using Chung, H. S., Kim, G. H., Shin, M.-H., & Park, K. (2020). Physical intimacy is an important part of sexual activities: Korean older adults study. Sexual Medicine, 8(4), 643-649. https://doi.org/10.1016/j.esxm.2020.06.011	sexman	Have you ever been sexually active with another man? Sexual activity is broad and includes not only sexual intercourse but also physical intimacy with any sexual arousing, such as touching, holding, kissing, and close companionship.	Yes, No	Screener question
Demographics	Sexual History	Defined sex using Chung, H. S., Kim, G. H., Shin, M.-H., & Park, K. (2020). Physical intimacy is an important part of sexual activities: Korean older adults study. Sexual Medicine, 8(4), 643-649. https://doi.org/10.1016/j.esxm.2020.06.011	sexwom	Have you ever been sexually active with a woman? Sexual activity is broad and includes not only sexual intercourse but also physical intimacy with any sexual arousing, such as touching, holding, kissing, and close companionship.	Yes, No
Identity Development	Sexual Identity	Kinsey Scale	kinsey	Please rate which of the following best describes how you currently feel about yourself.	0 = exclusively heterosexual, 1 = predominantely heterosexual, incidentally homosexual, 2 = predominantly heterosexual, but more than incidentally homosexual, 3 = equally heterosexual and homosexual, 4 = predominantly homosexual, but more than incidentally heterosexual, 5 = predominantely homosexual, incidentally heterosexual, 6 = exclusively homosexual
Identity Development	Sexual Identity	Heterosexual Self-Presentation subscale of the Conformity to Masculine Norms Inventory-46	hsp1	Being thought of as gay is not a bad thing. [reverse coded]	1 = strongly disagree, 2 = disagree, 3 = agree, 4 = strongly agree
Identity Development	Sexual Identity	Heterosexual Self-Presentation subscale of the Conformity to Masculine Norms Inventory-46	hsp2	I would be furious if someone thought I was gay.	1 = strongly disagree, 2 = disagree, 3 = agree, 4 = strongly agree
Identity Development	Sexual Identity	Heterosexual Self-Presentation subscale of the Conformity to Masculine Norms Inventory-46	hsp3	It would not bother me at all if someone thought I was gay. [reverse coded]	1 = strongly disagree, 2 = disagree, 3 = agree, 4 = strongly agree
Identity Development	Sexual Identity	Heterosexual Self-Presentation subscale of the Conformity to Masculine Norms Inventory-46	hsp4	It would be awful if people thought I was gay.	1 = strongly disagree, 2 = disagree, 3 = agree, 4 = strongly agree
Identity Development	Sexual Identity	Heterosexual Self-Presentation subscale of the Conformity to Masculine Norms Inventory-46	hsp5	I would feel uncomfortable if someone thought I was gay.	1 = strongly disagree, 2 = disagree, 3 = agree, 4 = strongly agree
Identity Development	Sexual Identity	Heterosexual Self-Presentation subscale of the Conformity to Masculine Norms Inventory-46	hsp6	I try to avoid being perceived as gay.	1 = strongly disagree, 2 = disagree, 3 = agree, 4 = strongly agree
Identity Development	Sexual Identity	Measure of Sexual Identity Exploration and Commitment (MoSIEC)	siec1commit	I have a firm sense of what my sexual needs are.	1 = very uncharacteristic of me, 2 = uncharacteristic of me, 3 = slightly uncharacteristic of me, 4 = slightly characteristic of me, 5 = characteristic of me, 6 = very characteristic of me
Identity Development	Sexual Identity	Measure of Sexual Identity Exploration and Commitment (MoSIEC)	siec2commit	I know what my preferences are for expressing myself sexually.	1 = very uncharacteristic of me, 2 = uncharacteristic of me, 3 = slightly uncharacteristic of me, 4 = slightly characteristic of me, 5 = characteristic of me, 6 = very characteristic of me
Identity Development	Sexual Identity	Measure of Sexual Identity Exploration and Commitment (MoSIEC)	siec3commit	I have never clearly identified what my sexual needs are. (reverse coded)	1 = very uncharacteristic of me, 2 = uncharacteristic of me, 3 = slightly uncharacteristic of me, 4 = slightly characteristic of me, 5 = characteristic of me, 6 = very characteristic of me
Identity Development	Sexual Identity	Measure of Sexual Identity Exploration and Commitment (MoSIEC)	siec4commit	I have a clear sense of the types of sexual activities I prefer.	1 = very uncharacteristic of me, 2 = uncharacteristic of me, 3 = slightly uncharacteristic of me, 4 = slightly characteristic of me, 5 = characteristic of me, 6 = very characteristic of me
Identity Development	Sexual Identity	Measure of Sexual Identity Exploration and Commitment (MoSIEC)	siec5commit	I do not know how to express myself sexually. (reverse coded)	1 = very uncharacteristic of me, 2 = uncharacteristic of me, 3 = slightly uncharacteristic of me, 4 = slightly characteristic of me, 5 = characteristic of me, 6 = very characteristic of me
Identity Development	Sexual Identity	Measure of Sexual Identity Exploration and Commitment (MoSIEC)	siec6commit	I have never clearly identified what my sexual values are. (reverse coded)	1 = very uncharacteristic of me, 2 = uncharacteristic of me, 3 = slightly uncharacteristic of me, 4 = slightly characteristic of me, 5 = characteristic of me, 6 = very characteristic of me
Identity Development	Sexual Identity	Measure of Sexual Identity Exploration and Commitment (MoSIEC)	siec7exp	I am actively trying new ways to express myself sexually.	1 = very uncharacteristic of me, 2 = uncharacteristic of me, 3 = slightly uncharacteristic of me, 4 = slightly characteristic of me, 5 = characteristic of me, 6 = very characteristic of me
Identity Development	Sexual Identity	Measure of Sexual Identity Exploration and Commitment (MoSIEC)	siec8exp	I can see myself trying new ways of expressing myself sexually in the future.	1 = very uncharacteristic of me, 2 = uncharacteristic of me, 3 = slightly uncharacteristic of me, 4 = slightly characteristic of me, 5 = characteristic of me, 6 = very characteristic of me
Identity Development	Sexual Identity	Measure of Sexual Identity Exploration and Commitment (MoSIEC)	siec9exp	I am open to experiment with new types of sexual activities in the future.	1 = very uncharacteristic of me, 2 = uncharacteristic of me, 3 = slightly uncharacteristic of me, 4 = slightly characteristic of me, 5 = characteristic of me, 6 = very characteristic of me
Identity Development	Sexual Identity	Measure of Sexual Identity Exploration and Commitment (MoSIEC)	siec10exp	I am actively experimenting with sexual activities that are new to me.	1 = very uncharacteristic of me, 2 = uncharacteristic of me, 3 = slightly uncharacteristic of me, 4 = slightly characteristic of me, 5 = characteristic of me, 6 = very characteristic of me
Identity Development	Sexual Identity	Measure of Sexual Identity Exploration and Commitment (MoSIEC)	siec11exp	I am actively trying to learn more about my own sexual needs.	1 = very uncharacteristic of me, 2 = uncharacteristic of me, 3 = slightly uncharacteristic of me, 4 = slightly characteristic of me, 5 = characteristic of me, 6 = very characteristic of me
Identity Development	Sexual Identity	Measure of Sexual Identity Exploration and Commitment (MoSIEC)	siec12exp	My sexual values will always be open to exploration.	1 = very uncharacteristic of me, 2 = uncharacteristic of me, 3 = slightly uncharacteristic of me, 4 = slightly characteristic of me, 5 = characteristic of me, 6 = very characteristic of me
Identity Development	Sexual Identity	Measure of Sexual Identity Exploration and Commitment (MoSIEC)	siec13exp	I went through a period in my life when I was trying different forms of sexual expression.	1 = very uncharacteristic of me, 2 = uncharacteristic of me, 3 = slightly uncharacteristic of me, 4 = slightly characteristic of me, 5 = characteristic of me, 6 = very characteristic of me
Identity Development	Sexual Identity	Measure of Sexual Identity Exploration and Commitment (MoSIEC)	siec14exp	I went through a period in my life when I was trying to determine my sexual needs.	1 = very uncharacteristic of me, 2 = uncharacteristic of me, 3 = slightly uncharacteristic of me, 4 = slightly characteristic of me, 5 = characteristic of me, 6 = very characteristic of me
Identity Development	Sexual Identity	Measure of Sexual Identity Exploration and Commitment (MoSIEC)	siec15unc	I sometimes feel uncertain about my sexual orientation.	1 = very uncharacteristic of me, 2 = uncharacteristic of me, 3 = slightly uncharacteristic of me, 4 = slightly characteristic of me, 5 = characteristic of me, 6 = very characteristic of me
Identity Development	Sexual Identity	Measure of Sexual Identity Exploration and Commitment (MoSIEC)	siec16unc	My sexual orientation is not clear to me.	1 = very uncharacteristic of me, 2 = uncharacteristic of me, 3 = slightly uncharacteristic of me, 4 = slightly characteristic of me, 5 = characteristic of me, 6 = very characteristic of me
Identity Development	Sexual Identity	Measure of Sexual Identity Exploration and Commitment (MoSIEC)	siec17unc	My sexual orientation is clear to me. (reverse coded)	1 = very uncharacteristic of me, 2 = uncharacteristic of me, 3 = slightly uncharacteristic of me, 4 = slightly characteristic of me, 5 = characteristic of me, 6 = very characteristic of me
Identity Development	Sexual Identity	Measure of Sexual Identity Exploration and Commitment (MoSIEC)	siec18syn	My sexual values are consistent with all of the other aspects of my sexuality.	1 = very uncharacteristic of me, 2 = uncharacteristic of me, 3 = slightly uncharacteristic of me, 4 = slightly characteristic of me, 5 = characteristic of me, 6 = very characteristic of me
Identity Development	Sexual Identity	Measure of Sexual Identity Exploration and Commitment (MoSIEC)	siec19syn	The sexual activities I prefer are compatible with all of the other aspects of my sexuality.	1 = very uncharacteristic of me, 2 = uncharacteristic of me, 3 = slightly uncharacteristic of me, 4 = slightly characteristic of me, 5 = characteristic of me, 6 = very characteristic of me
Identity Development	Sexual Identity	Measure of Sexual Identity Exploration and Commitment (MoSIEC)	siec20syn	The ways I express my self sexuality are consistent with all of the other aspects of my sexuality.	1 = very uncharacteristic of me, 2 = uncharacteristic of me, 3 = slightly uncharacteristic of me, 4 = slightly characteristic of me, 5 = characteristic of me, 6 = very characteristic of me
Identity Development	Sexual Identity	Measure of Sexual Identity Exploration and Commitment (MoSIEC)	siec21syn	My sexual orientation is compatible with all of the other aspects of my sexuality.	1 = very uncharacteristic of me, 2 = uncharacteristic of me, 3 = slightly uncharacteristic of me, 4 = slightly characteristic of me, 5 = characteristic of me, 6 = very characteristic of me
Identity Development	Sexual Identity	Measure of Sexual Identity Exploration and Commitment (MoSIEC)	siec22syn	My understanding of my sexual needs coincides with my overall sense of sexual self.	1 = very uncharacteristic of me, 2 = uncharacteristic of me, 3 = slightly uncharacteristic of me, 4 = slightly characteristic of me, 5 = characteristic of me, 6 = very characteristic of me
Identity Development	Sexual Identity	Sexual Orientation Identity Development Scale	soid1ex	I have attended events that have helped me learn about my sexual orientation, such as gay-straight alliance meetings or events at a lesbian, gay, bisexual, and transgender (LGBT) community center.	1 = Does not describe me at all, 2 = Describes me a little, 3 = Describes me well, 4 = Describes me very well
Identity Development	Sexual Identity	Sexual Orientation Identity Development Scale	soid2af	I wish I were of a different sexual orientation. [reverse coded]	1 = Does not describe me at all, 2 = Describes me a little, 3 = Describes me well, 4 = Describes me very well
Identity Development	Sexual Identity	Sexual Orientation Identity Development Scale	soid3re	I understand how I feel about my sexual orientation.	1 = Does not describe me at all, 2 = Describes me a little, 3 = Describes me well, 4 = Describes me very well
Identity Development	Sexual Identity	Sexual Orientation Identity Development Scale	soid4re	I know what my sexual orientation means to me.	1 = Does not describe me at all, 2 = Describes me a little, 3 = Describes me well, 4 = Describes me very well
Identity Development	Sexual Identity	Sexual Orientation Identity Development Scale	soid5ex	I have participated in activities that have taught me about my sexual orientation.	1 = Does not describe me at all, 2 = Describes me a little, 3 = Describes me well, 4 = Describes me very well
Identity Development	Sexual Identity	Sexual Orientation Identity Development Scale	soid6af	I dislike my sexual orientation. [reverse coded]	1 = Does not describe me at all, 2 = Describes me a little, 3 = Describes me well, 4 = Describes me very well
Identity Development	Sexual Identity	Sexual Orientation Identity Development Scale	soid7re	I have a clear sense of what my sexual orientation means to me.	1 = Does not describe me at all, 2 = Describes me a little, 3 = Describes me well, 4 = Describes me very well
Identity Development	Sexual Orientation Beliefs	Sexual Orientation Beliefs Scale	sob1	Sexual orientation is a category with distinct boundaries: A person is either gay/lesbian or heterosexual.	1 = strongly disagree, 2 = disagree, 3 = neither agree nor disagree, 4 = agree, 5 = strongly agree
Identity Development	Sexual Orientation Beliefs	Sexual Orientation Beliefs Scale	sob2	People who identify as bisexual are confused about their true sexual orientation.	1 = strongly disagree, 2 = disagree, 3 = neither agree nor disagree, 4 = agree, 5 = strongly agree
Identity Development	Sexual Orientation Beliefs	Sexual Orientation Beliefs Scale	sob3	Sexual orientation is a category with clear boundaries: A person is either gay/lesbian, bisexual, or heterosexual.	1 = strongly disagree, 2 = disagree, 3 = neither agree nor disagree, 4 = agree, 5 = strongly agree
Identity Development	Sexual Orientation Beliefs	Sexual Orientation Beliefs Scale	sob4	It is possible to be “partially” or “somewhat” gay or straight. [reverse coded]	1 = strongly disagree, 2 = disagree, 3 = neither agree nor disagree, 4 = agree, 5 = strongly agree
Identity Development	Sexual Orientation Beliefs	Sexual Orientation Beliefs Scale	sob5	A person has only one true sexual orientation.	1 = strongly disagree, 2 = disagree, 3 = neither agree nor disagree, 4 = agree, 5 = strongly agree
Identity Development	Sexual Orientation Beliefs	Sexual Orientation Beliefs Scale	sob6	People may reasonably identify as two sexual orientations at the same time. [reverse coded]	1 = strongly disagree, 2 = disagree, 3 = neither agree nor disagree, 4 = agree, 5 = strongly agree
Identity Development	Sexual Orientation Beliefs	Sexual Orientation Beliefs Scale	sob7	People who share the same sexual orientation pursue common goals.	1 = strongly disagree, 2 = disagree, 3 = neither agree nor disagree, 4 = agree, 5 = strongly agree
Identity Development	Sexual Orientation Beliefs	Sexual Orientation Beliefs Scale	sob8	People with the same sexual orientation share a common fate.	1 = strongly disagree, 2 = disagree, 3 = neither agree nor disagree, 4 = agree, 5 = strongly agree
Identity Development	Sexual Orientation Beliefs	Sexual Orientation Beliefs Scale	sob9	Individuals with the same sexual orientation seem to be connected to one another by some invisible link.	1 = strongly disagree, 2 = disagree, 3 = neither agree nor disagree, 4 = agree, 5 = strongly agree
Identity Development	Sexual Orientation Beliefs	Sexual Orientation Beliefs Scale	sob10	People who have the same sexual orientation are very similar to one another.	1 = strongly disagree, 2 = disagree, 3 = neither agree nor disagree, 4 = agree, 5 = strongly agree
Identity Development	Sexual Orientation Beliefs	Sexual Orientation Beliefs Scale	sob11	There are more similarities than differences among people who have the same sexual orientation.	1 = strongly disagree, 2 = disagree, 3 = neither agree nor disagree, 4 = agree, 5 = strongly agree
Identity Development	Sexual Orientation Beliefs	Sexual Orientation Beliefs Scale	sob12	People who have the same sexual orientation interact frequently with one another.	1 = strongly disagree, 2 = disagree, 3 = neither agree nor disagree, 4 = agree, 5 = strongly agree
Identity Development	Sexual Orientation Beliefs	Sexual Orientation Beliefs Scale	sob13	Individuals choose their sexual orientation. [reverse coded]	1 = strongly disagree, 2 = disagree, 3 = neither agree nor disagree, 4 = agree, 5 = strongly agree
Identity Development	Sexual Orientation Beliefs	Sexual Orientation Beliefs Scale	sob14	People have control over changing or keeping their sexual orientation. [reverse coded]	1 = strongly disagree, 2 = disagree, 3 = neither agree nor disagree, 4 = agree, 5 = strongly agree
Identity Development	Sexual Orientation Beliefs	Sexual Orientation Beliefs Scale	sob15	If someone comes out as gay or lesbian they were probably attracted to the same sex all along.	1 = strongly disagree, 2 = disagree, 3 = neither agree nor disagree, 4 = agree, 5 = strongly agree
Identity Development	Sexual Orientation Beliefs	Sexual Orientation Beliefs Scale	sob16	It is impossible to truly change one’s sexual orientation.	1 = strongly disagree, 2 = disagree, 3 = neither agree nor disagree, 4 = agree, 5 = strongly agree
Identity Development	Sexual Orientation Beliefs	Sexual Orientation Beliefs Scale	sob17	Sexual orientation is set early on in life.	1 = strongly disagree, 2 = disagree, 3 = neither agree nor disagree, 4 = agree, 5 = strongly agree
Identity Development	Sexual Orientation Beliefs	Sexual Orientation Beliefs Scale	sob18	Sexual orientation is innate.	1 = strongly disagree, 2 = disagree, 3 = neither agree nor disagree, 4 = agree, 5 = strongly agree
Identity Development	Sexual Orientation Beliefs	Sexual Orientation Beliefs Scale	sob19	Social and environmental factors are the main basis of an individual’s sexual orientation. [reverse coded]	1 = strongly disagree, 2 = disagree, 3 = neither agree nor disagree, 4 = agree, 5 = strongly agree
Identity Development	Sexual Orientation Beliefs	Sexual Orientation Beliefs Scale	sob20	The existence of different sexual orientations is natural.	1 = strongly disagree, 2 = disagree, 3 = neither agree nor disagree, 4 = agree, 5 = strongly agree
Identity Development	Sexual Orientation Beliefs	Sexual Orientation Beliefs Scale	sob21	The idea that individuals have a “sexual orientation” is a social invention. [reverse coded]	1 = strongly disagree, 2 = disagree, 3 = neither agree nor disagree, 4 = agree, 5 = strongly agree
Identity Development	Sexual Orientation Beliefs	Sexual Orientation Beliefs Scale	sob22	Biology is the main basis of an individual’s sexual orientation.	1 = strongly disagree, 2 = disagree, 3 = neither agree nor disagree, 4 = agree, 5 = strongly agree
Identity Development	Sexual Orientation Beliefs	Sexual Orientation Beliefs Scale	sob23	The percentages of people in different sexual orientation groups are roughly the same all over the world.	1 = strongly disagree, 2 = disagree, 3 = neither agree nor disagree, 4 = agree, 5 = strongly agree
Identity Development	Sexual Orientation Beliefs	Sexual Orientation Beliefs Scale	sob24	Sexual orientation is an important characteristic of people.	1 = strongly disagree, 2 = disagree, 3 = neither agree nor disagree, 4 = agree, 5 = strongly agree
Identity Development	Sexual Orientation Beliefs	Sexual Orientation Beliefs Scale	sob25	Knowing a person’s sexual orientation tells you a lot about them.	1 = strongly disagree, 2 = disagree, 3 = neither agree nor disagree, 4 = agree, 5 = strongly agree
Identity Development	Sexual Orientation Beliefs	Sexual Orientation Beliefs Scale	sob26	It’s useful to group people according to their sexual orientation.	1 = strongly disagree, 2 = disagree, 3 = neither agree nor disagree, 4 = agree, 5 = strongly agree
Identity Development	Sexual Orientation Beliefs	Sexual Orientation Beliefs Scale	sob27	A person’s sexual orientation is an important attribute.	1 = strongly disagree, 2 = disagree, 3 = neither agree nor disagree, 4 = agree, 5 = strongly agree
Identity Development	Sexual Orientation Beliefs	Sexual Orientation Beliefs Scale	sob28	It is possible to know about many aspects of a person once you know her or his sexual orientation.	1 = strongly disagree, 2 = disagree, 3 = neither agree nor disagree, 4 = agree, 5 = strongly agree
Identity Development	Sexual Orientation Beliefs	Sexual Orientation Beliefs Scale	sob29	If you don’t know a person’s sexual orientation, you can’t really say that you know that person.	1 = strongly disagree, 2 = disagree, 3 = neither agree nor disagree, 4 = agree, 5 = strongly agree
Identity Development	Sexual Orientation Beliefs	Sexual Orientation Beliefs Scale	sob30	It is usually possible to know a person’s sexual orientation without being told.	1 = strongly disagree, 2 = disagree, 3 = neither agree nor disagree, 4 = agree, 5 = strongly agree
Identity Development	Sexual Orientation Beliefs	Sexual Orientation Beliefs Scale	sob31	Most people view their sexual orientation as important to them.	1 = strongly disagree, 2 = disagree, 3 = neither agree nor disagree, 4 = agree, 5 = strongly agree
Identity Development	Identity Confusion	Sexual Identity Confusion Scale	confu1	I'm not totally sure what my sexual orientation is.	1 = disagree strongly, 2 = disagree, 3 = somewhat disagree, 4 = somewhat agree, 5 = agree, 6 = agree strongly
Identity Development	Identity Confusion	Sexual Identity Confusion Scale	confu2	I keep changing my mind about my sexual orientation.	1 = disagree strongly, 2 = disagree, 3 = somewhat disagree, 4 = somewhat agree, 5 = agree, 6 = agree strongly
Identity Development	Identity Confusion	Sexual Identity Confusion Scale	confu3	I can't decide whether I am bisexual or homosexual.	1 = disagree strongly, 2 = disagree, 3 = somewhat disagree, 4 = somewhat agree, 5 = agree, 6 = agree strongly
Identity Development	Identity Confusion	Sexual Identity Confusion Scale	confu4	I get very confused when I try to figure out my sexual orientation.	1 = disagree strongly, 2 = disagree, 3 = somewhat disagree, 4 = somewhat agree, 5 = agree, 6 = agree strongly
Identity Development	Internalized Homophobia	Shidlo-Revised Nungesser Homosexual Attitudes Inventory	inho1	When I am in a conversation with a gay man and he touches me, it does not make me uncomfortable. [reverse coded]	1 = strongly agree, 2 = agree, 3 = slightly agree, 4 = neutral, 5 = slightly disagree, 6 = disagree, 7 = strongly disagree	Cohen (2014) recommended ommission of this item.
Identity Development	Internalized Homophobia	Shidlo-Revised Nungesser Homosexual Attitudes Inventory	inho2	When I think a lot about being gay, I feel depressed.	1 = strongly agree, 2 = agree, 3 = slightly agree, 4 = neutral, 5 = slightly disagree, 6 = disagree, 7 = strongly disagree
Identity Development	Internalized Homophobia	Shidlo-Revised Nungesser Homosexual Attitudes Inventory	inho3	I am glad to be gay. [reverse coded]	1 = strongly agree, 2 = agree, 3 = slightly agree, 4 = neutral, 5 = slightly disagree, 6 = disagree, 7 = strongly disagree
Identity Development	Internalized Homophobia	Shidlo-Revised Nungesser Homosexual Attitudes Inventory	inho4	When I am sexually attracted to another gay man, I feel uncomfortable.	1 = strongly agree, 2 = agree, 3 = slightly agree, 4 = neutral, 5 = slightly disagree, 6 = disagree, 7 = strongly disagree	Cohen (2014) recommended ommission of this item.
Identity Development	Internalized Homophobia	Shidlo-Revised Nungesser Homosexual Attitudes Inventory	inho5	I am proud to be part of the gay community. [reverse coded]	1 = strongly agree, 2 = agree, 3 = slightly agree, 4 = neutral, 5 = slightly disagree, 6 = disagree, 7 = strongly disagree
Identity Development	Internalized Homophobia	Shidlo-Revised Nungesser Homosexual Attitudes Inventory	inho6	My homosexuality does not make me unhappy. [reverse coded]	1 = strongly agree, 2 = agree, 3 = slightly agree, 4 = neutral, 5 = slightly disagree, 6 = disagree, 7 = strongly disagree
Identity Development	Internalized Homophobia	Shidlo-Revised Nungesser Homosexual Attitudes Inventory	inho7	Whenever I think a lot about being gay, I feel critical about myself.	1 = strongly agree, 2 = agree, 3 = slightly agree, 4 = neutral, 5 = slightly disagree, 6 = disagree, 7 = strongly disagree
Identity Development	Internalized Homophobia	Shidlo-Revised Nungesser Homosexual Attitudes Inventory	inho8	I wish I were heterosexual.	1 = strongly agree, 2 = agree, 3 = slightly agree, 4 = neutral, 5 = slightly disagree, 6 = disagree, 7 = strongly disagree
Identity Development	Internalized Homophobia	Shidlo-Revised Nungesser Homosexual Attitudes Inventory	inho9	I do not think I will be able to have a long-term relationship with another man.	1 = strongly agree, 2 = agree, 3 = slightly agree, 4 = neutral, 5 = slightly disagree, 6 = disagree, 7 = strongly disagree	Shidlo suggests ommission of this item. Cohen (2014) recommended ommission of this item.
Identity Development	Internalized Homophobia	Shidlo-Revised Nungesser Homosexual Attitudes Inventory	inho10	I have been in counseling because I wanted to stop having sexual feelings for other men.	1 = strongly agree, 2 = agree, 3 = slightly agree, 4 = neutral, 5 = slightly disagree, 6 = disagree, 7 = strongly disagree	Shidlo suggests ommission of this item. Cohen (2014) recommended ommission of this item.
Identity Development	Internalized Homophobia	Shidlo-Revised Nungesser Homosexual Attitudes Inventory	inho11	I have tried killing myself because I couldn't accept my homosexuality.	1 = strongly agree, 2 = agree, 3 = slightly agree, 4 = neutral, 5 = slightly disagree, 6 = disagree, 7 = strongly disagree	Shidlo suggests ommission of this item. Cohen (2014) recommended ommission of this item.
Identity Development	Internalized Homophobia	Shidlo-Revised Nungesser Homosexual Attitudes Inventory	inho12	There have been times when I've felt so rotten about being gay that I wanted to be dead.	1 = strongly agree, 2 = agree, 3 = slightly agree, 4 = neutral, 5 = slightly disagree, 6 = disagree, 7 = strongly disagree	Shidlo suggests ommission of this item. Cohen (2014) recommended ommission of this item.
Identity Development	Internalized Homophobia	Shidlo-Revised Nungesser Homosexual Attitudes Inventory	inho13	I have tried killing myself because it seemed that my life as a gay person was too miserable to bear.	1 = strongly agree, 2 = agree, 3 = slightly agree, 4 = neutral, 5 = slightly disagree, 6 = disagree, 7 = strongly disagree	Shidlo suggests ommission of this item. Cohen (2014) recommended ommission of this item.
Identity Development	Internalized Homophobia	Shidlo-Revised Nungesser Homosexual Attitudes Inventory	inho14	I find it important that I read gay books or newspapers. [reverse coded]	1 = strongly agree, 2 = agree, 3 = slightly agree, 4 = neutral, 5 = slightly disagree, 6 = disagree, 7 = strongly disagree	Shidlo suggests ommission of this item. Cohen (2014) recommended ommission of this item.
Identity Development	Internalized Homophobia	Shidlo-Revised Nungesser Homosexual Attitudes Inventory	inho15	It's important to me to feel part of the gay community. [reverse coded]	1 = strongly agree, 2 = agree, 3 = slightly agree, 4 = neutral, 5 = slightly disagree, 6 = disagree, 7 = strongly disagree	Shidlo suggests ommission of this item. Cohen (2014) recommended ommission of this item.
Identity Development	Internalized Homophobia	Shidlo-Revised Nungesser Homosexual Attitudes Inventory	inho16	Homosexuality is not as satisfying as heterosexuality.	1 = strongly agree, 2 = agree, 3 = slightly agree, 4 = neutral, 5 = slightly disagree, 6 = disagree, 7 = strongly disagree
Identity Development	Internalized Homophobia	Shidlo-Revised Nungesser Homosexual Attitudes Inventory	inho17	Homosexuality is a natural expression of sexuality in humans. [reverse coded]	1 = strongly agree, 2 = agree, 3 = slightly agree, 4 = neutral, 5 = slightly disagree, 6 = disagree, 7 = strongly disagree
Identity Development	Internalized Homophobia	Shidlo-Revised Nungesser Homosexual Attitudes Inventory	inho18	Gay men do not dislike women any more than heterosexual men dislike women. [reverse coded]	1 = strongly agree, 2 = agree, 3 = slightly agree, 4 = neutral, 5 = slightly disagree, 6 = disagree, 7 = strongly disagree	Cohen (2014) recommended ommission of this item.
Identity Development	Internalized Homophobia	Shidlo-Revised Nungesser Homosexual Attitudes Inventory	inho19	Marriage between gay people should be legalized. [reverse coded]	1 = strongly agree, 2 = agree, 3 = slightly agree, 4 = neutral, 5 = slightly disagree, 6 = disagree, 7 = strongly disagree
Identity Development	Internalized Homophobia	Shidlo-Revised Nungesser Homosexual Attitudes Inventory	inho20	Gay men are overly promiscuous.	1 = strongly agree, 2 = agree, 3 = slightly agree, 4 = neutral, 5 = slightly disagree, 6 = disagree, 7 = strongly disagree	Cohen (2014) recommended ommission of this item.
Identity Development	Internalized Homophobia	Shidlo-Revised Nungesser Homosexual Attitudes Inventory	inho21	Most problems that gay persons have come from their status as an oppressed minority, not their homosexuality per se. [reverse coded]	1 = strongly agree, 2 = agree, 3 = slightly agree, 4 = neutral, 5 = slightly disagree, 6 = disagree, 7 = strongly disagree	Cohen (2014) recommended ommission of this item.
Identity Development	Internalized Homophobia	Shidlo-Revised Nungesser Homosexual Attitudes Inventory	inho22	Gay persons' lives are not as fulfilling as heterosexuals' lives.	1 = strongly agree, 2 = agree, 3 = slightly agree, 4 = neutral, 5 = slightly disagree, 6 = disagree, 7 = strongly disagree	Cohen (2014) recommended ommission of this item.
Identity Development	Internalized Homophobia	Shidlo-Revised Nungesser Homosexual Attitudes Inventory	inho23	Children should be taught that being gay is a normal and healthy way for people to be. [reverse coded]	1 = strongly agree, 2 = agree, 3 = slightly agree, 4 = neutral, 5 = slightly disagree, 6 = disagree, 7 = strongly disagree
Identity Development	Internalized Homophobia	Shidlo-Revised Nungesser Homosexual Attitudes Inventory	inho24	Homosexuality is a sexual perversion.	1 = strongly agree, 2 = agree, 3 = slightly agree, 4 = neutral, 5 = slightly disagree, 6 = disagree, 7 = strongly disagree
Identity Development	Internalized Homophobia	Shidlo-Revised Nungesser Homosexual Attitudes Inventory	inho25	Adult homosexual males who have sex with boys under eighteen years of age should be punished by law.	1 = strongly agree, 2 = agree, 3 = slightly agree, 4 = neutral, 5 = slightly disagree, 6 = disagree, 7 = strongly disagree	Shidlo suggests ommission of this item. Cohen (2014) recommended ommission of this item.
Identity Development	Internalized Homophobia	Shidlo-Revised Nungesser Homosexual Attitudes Inventory	inho26	I wouldn't mind if my boss knew that I was gay. [reverse coded]	1 = strongly agree, 2 = agree, 3 = slightly agree, 4 = neutral, 5 = slightly disagree, 6 = disagree, 7 = strongly disagree
Identity Development	Internalized Homophobia	Shidlo-Revised Nungesser Homosexual Attitudes Inventory	inho27	When I tell my straight friends about my homosexuality, I do not worry that they will try to remember things about me that would make me appear to fit the stereotype of a homosexual. [reverse coded]	1 = strongly agree, 2 = agree, 3 = slightly agree, 4 = neutral, 5 = slightly disagree, 6 = disagree, 7 = strongly disagree	Cohen (2014) recommended ommission of this item.
Identity Development	Internalized Homophobia	Shidlo-Revised Nungesser Homosexual Attitudes Inventory	inho28	When I am sexually attracted to another gay man, I do not mind if someone else knows how I feel. [reverse coded]	1 = strongly agree, 2 = agree, 3 = slightly agree, 4 = neutral, 5 = slightly disagree, 6 = disagree, 7 = strongly disagree	Cohen (2014) recommended ommission of this item.
Identity Development	Internalized Homophobia	Shidlo-Revised Nungesser Homosexual Attitudes Inventory	inho29	When women know about my homosexuality, I am afraid that they will not relate to me as a man.	1 = strongly agree, 2 = agree, 3 = slightly agree, 4 = neutral, 5 = slightly disagree, 6 = disagree, 7 = strongly disagree	Cohen (2014) recommended ommission of this item.
Identity Development	Internalized Homophobia	Shidlo-Revised Nungesser Homosexual Attitudes Inventory	inho30	I would not mind if my neighbors knew that I am gay. [reverse coded]	1 = strongly agree, 2 = agree, 3 = slightly agree, 4 = neutral, 5 = slightly disagree, 6 = disagree, 7 = strongly disagree
Identity Development	Internalized Homophobia	Shidlo-Revised Nungesser Homosexual Attitudes Inventory	inho31	It is important to me to conceal the fact that I am gay from most people.	1 = strongly agree, 2 = agree, 3 = slightly agree, 4 = neutral, 5 = slightly disagree, 6 = disagree, 7 = strongly disagree
Identity Development	Internalized Homophobia	Shidlo-Revised Nungesser Homosexual Attitudes Inventory	inho32	If my straight friends knew of my homosexuality, I would feel uncomfortable.	1 = strongly agree, 2 = agree, 3 = slightly agree, 4 = neutral, 5 = slightly disagree, 6 = disagree, 7 = strongly disagree
Identity Development	Internalized Homophobia	Shidlo-Revised Nungesser Homosexual Attitudes Inventory	inho33	If men knew about my homosexuality, I am afraid that they would begin to avoid me.	1 = strongly agree, 2 = agree, 3 = slightly agree, 4 = neutral, 5 = slightly disagree, 6 = disagree, 7 = strongly disagree
Identity Development	Internalized Homophobia	Shidlo-Revised Nungesser Homosexual Attitudes Inventory	inho34	If it were made public that I am gay, I would be extremely unhappy.	1 = strongly agree, 2 = agree, 3 = slightly agree, 4 = neutral, 5 = slightly disagree, 6 = disagree, 7 = strongly disagree
Identity Development	Internalized Homophobia	Shidlo-Revised Nungesser Homosexual Attitudes Inventory	inho35	If my peers knew of my homosexuality, I am afraid that not many would want to be friends with me.	1 = strongly agree, 2 = agree, 3 = slightly agree, 4 = neutral, 5 = slightly disagree, 6 = disagree, 7 = strongly disagree
Identity Development	Internalized Homophobia	Shidlo-Revised Nungesser Homosexual Attitudes Inventory	inho36	If others knew of my homosexuality, I wouldn't worry particularly that they would think of me as effeminate. [reverse coded]	1 = strongly agree, 2 = agree, 3 = slightly agree, 4 = neutral, 5 = slightly disagree, 6 = disagree, 7 = strongly disagree	Cohen (2014) recommended ommission of this item.
Identity Development	Internalized Homophobia	Shidlo-Revised Nungesser Homosexual Attitudes Inventory	inho37	When I think about coming out to peers, I am afraid that they will pay more attention to my body movements and voice inflections.	1 = strongly agree, 2 = agree, 3 = slightly agree, 4 = neutral, 5 = slightly disagree, 6 = disagree, 7 = strongly disagree	Cohen (2014) recommended ommission of this item.
Identity Development	Internalized Homophobia	Shidlo-Revised Nungesser Homosexual Attitudes Inventory	inho38	I am afraid that people will harass me if I come out more publicly.	1 = strongly agree, 2 = agree, 3 = slightly agree, 4 = neutral, 5 = slightly disagree, 6 = disagree, 7 = strongly disagree
Identity Development	Internalized Homophobia	Shidlo-Revised Nungesser Homosexual Attitudes Inventory	inho39	When I think about coming out to a heterosexual male friend, I do not worry that he might watch me to see if I do things that are stereotypically homosexual. [reverse coded]	1 = strongly agree, 2 = agree, 3 = slightly agree, 4 = neutral, 5 = slightly disagree, 6 = disagree, 7 = strongly disagree	Shidlo suggests ommission of this item. Cohen (2014) recommended ommission of this item.
Identity Development	Sexuality Definition	No Scale	hetde1	In your opinion, what does it mean to be heterosexual?	Open Ended
Identity Development	Sexuality Definition	No Scale	hetde2	What makes someone heterosexual instead of gay or bisexual?	Open Ended
Attraction	Current Levels of Sexual Desire/Interest	Items from a Study - Not Scale (Current Levels of Sexual Desire Scale)	clsd1	How would you rate the degree of your current sexual interest?	1 = very high, 2 = high, 3 = in the middle, 4 = low, 5 = very low	Maybe need to ask in relation to men and women?
Attraction	Current Levels of Sexual Desire/Interest	Items from a Study - Not Scale (Current Levels of Sexual Desire Scale)	csld2	How would you rate your current desire for sexual activity?	1 = very high, 2 = high, 3 = in the middle, 4 = low, 5 = very low	Maybe need to ask in relation to men and women?
Attraction	Sexual Preference	Sexual Preference Scale	pref1	Rate the degree to which, until the age of 15, you felt sexually attracted to members of the same sex as compared to those of the opposite sex on the following scale.	0 = exclusively attracted to the same sex, 10, 20, 30, 40, 50, 60, 70, 80, 90, 100 = exclusively attracted to the opposite sex
Attraction	Sexual Preference	Sexual Preference Scale	pref2	Rate the degree to which you currently feel sexually attracted to members of the same as compared to those of the opposite sex on the following scale.	0 = exclusively attracted to the same sex, 10, 20, 30, 40, 50, 60, 70, 80, 90, 100 = exclusively attracted to the opposite sex
Attraction	Sexual Preference	Sexual Preference Scale	pref3	Rate the degree to which in your current sexual fantasies you are aroused by members of the same as compared to those of the opposite sex, on the following scale.	0 = exclusively attracted to the same sex, 10, 20, 30, 40, 50, 60, 70, 80, 90, 100 = exclusively attracted to the opposite sex
Attraction	Sexual Preference	Sexual Preference Scale	pref4	Rate the degree to which in physical contacts of any sort you have been conscious of sexual arousal to members of the same as compared to those of the opposite sex on the following scale.	0 = exclusively attracted to the same sex, 10, 20, 30, 40, 50, 60, 70, 80, 90, 100 = exclusively attracted to the opposite sex
Attraction	Attraction/ Intimacy	Attraction/Intimacy Assessment Inventory		I know at least one female that I find physically attractive.	1 = Does not describe me well, 2, 3, 4, 5 = Describes me well
Attraction	Attraction/ Intimacy	Attraction/Intimacy Assessment Inventory		I frequently notice attractive females.	1 = Does not describe me well, 2, 3, 4, 5 = Describes me well
Attraction	Attraction/ Intimacy	Attraction/Intimacy Assessment Inventory		I have been sexually attracted to a female at least once.	1 = Does not describe me well, 2, 3, 4, 5 = Describes me well
Attraction	Attraction/ Intimacy	Attraction/Intimacy Assessment Inventory		Females appear in my sexual fantasies.	1 = Does not describe me well, 2, 3, 4, 5 = Describes me well
Attraction	Attraction/ Intimacy	Attraction/Intimacy Assessment Inventory		It is very hard for me to locate females who are interested in me sexually.	1 = Does not describe me well, 2, 3, 4, 5 = Describes me well
Attraction	Attraction/ Intimacy	Attraction/Intimacy Assessment Inventory		I am in a romantic relationship with a male, and I feel he is very committed.	1 = Does not describe me well, 2, 3, 4, 5 = Describes me well
Attraction	Attraction/ Intimacy	Attraction/Intimacy Assessment Inventory		I am in a relationship with a male to whom I am very committed.	1 = Does not describe me well, 2, 3, 4, 5 = Describes me well
Attraction	Attraction/ Intimacy	Attraction/Intimacy Assessment Inventory		I am in a romantic relationship with a male, and neither of us is able to engage in sexual activities with people outside of our relationship.	1 = Does not describe me well, 2, 3, 4, 5 = Describes me well
Attraction	Attraction/ Intimacy	Attraction/Intimacy Assessment Inventory		I am in a romantic relationship with a male.	1 = Does not describe me well, 2, 3, 4, 5 = Describes me well
Attraction	Attraction/ Intimacy	Attraction/Intimacy Assessment Inventory		I am currently in a relationship with a male, and I would never cheat on him.	1 = Does not describe me well, 2, 3, 4, 5 = Describes me well
Attraction	Attraction/ Intimacy	Attraction/Intimacy Assessment Inventory		I am in a relationship with a female to whom I am very committed.	1 = Does not describe me well, 2, 3, 4, 5 = Describes me well
Attraction	Attraction/ Intimacy	Attraction/Intimacy Assessment Inventory		I am in a romantic relationship with a female, and I feel she is very committed.	1 = Does not describe me well, 2, 3, 4, 5 = Describes me well
Attraction	Attraction/ Intimacy	Attraction/Intimacy Assessment Inventory		I am in a romantic relationship with a female who lets me know how she is feeling.	1 = Does not describe me well, 2, 3, 4, 5 = Describes me well
Attraction	Attraction/ Intimacy	Attraction/Intimacy Assessment Inventory		I am in a romantic relationship with a female.	1 = Does not describe me well, 2, 3, 4, 5 = Describes me well
Attraction	Attraction/ Intimacy	Attraction/Intimacy Assessment Inventory		I am in a romantic relationship with a female who does things just to show how much she cares.	1 = Does not describe me well, 2, 3, 4, 5 = Describes me well
Attraction	Attraction/ Intimacy	Attraction/Intimacy Assessment Inventory		When I see an attractive male, I think of what it would be like to touch him.	1 = Does not describe me well, 2, 3, 4, 5 = Describes me well
Attraction	Attraction/ Intimacy	Attraction/Intimacy Assessment Inventory		I masturbate while thinking about males.	1 = Does not describe me well, 2, 3, 4, 5 = Describes me well
Attraction	Attraction/ Intimacy	Attraction/Intimacy Assessment Inventory		Males appear in my sexual fantasies.	1 = Does not describe me well, 2, 3, 4, 5 = Describes me well
Attraction	Attraction/ Intimacy	Attraction/Intimacy Assessment Inventory		I frequently notice attractive males.	1 = Does not describe me well, 2, 3, 4, 5 = Describes me well
Attraction	Attraction/ Intimacy	Attraction/Intimacy Assessment Inventory		I would enjoy some kind of sexual contact with an attractive male.	1 = Does not describe me well, 2, 3, 4, 5 = Describes me well
Attraction	Narcissistic Trait Attraction	Unnamed Scale - From Haslam & Montrose (2015)		I am attracted to an egotistical male.	1 = Strongly disagree, 2 = Disagree, 3 = Neither agree nor disagree, 4 = Agree, 5 = Strongly agree
Attraction	Narcissistic Trait Attraction	Unnamed Scale - From Haslam & Montrose (2015)		An arrogant manner is attractive.	1 = Strongly disagree, 2 = Disagree, 3 = Neither agree nor disagree, 4 = Agree, 5 = Strongly agree
Attraction	Narcissistic Trait Attraction	Unnamed Scale - From Haslam & Montrose (2015)		I am attracted to a male who is preoccupied with brilliance and power.	1 = Strongly disagree, 2 = Disagree, 3 = Neither agree nor disagree, 4 = Agree, 5 = Strongly agree
Attraction	Narcissistic Trait Attraction	Unnamed Scale - From Haslam & Montrose (2015)		I am drawn to an attention seeking male.	1 = Strongly disagree, 2 = Disagree, 3 = Neither agree nor disagree, 4 = Agree, 5 = Strongly agree
Attraction	Narcissistic Trait Attraction	Unnamed Scale - From Haslam & Montrose (2015)		Confidence in a male is more alluring than modesty.	1 = Strongly disagree, 2 = Disagree, 3 = Neither agree nor disagree, 4 = Agree, 5 = Strongly agree
Attraction	Narcissistic Trait Attraction	Unnamed Scale - From Haslam & Montrose (2015)		A proud male is more appealing, than a passive male.	1 = Strongly disagree, 2 = Disagree, 3 = Neither agree nor disagree, 4 = Agree, 5 = Strongly agree
Attraction	Narcissistic Trait Attraction	Unnamed Scale - From Haslam & Montrose (2015)		Competitiveness is a desirable attribute in a male mate.	1 = Strongly disagree, 2 = Disagree, 3 = Neither agree nor disagree, 4 = Agree, 5 = Strongly agree
Attraction	Narcissistic Trait Attraction	Unnamed Scale - From Haslam & Montrose (2015)		Male vanity is an attractive attribute.	1 = Strongly disagree, 2 = Disagree, 3 = Neither agree nor disagree, 4 = Agree, 5 = Strongly agree
Attraction	Narcissistic Trait Attraction	Unnamed Scale - From Haslam & Montrose (2015)		A man who admires themselves is desirable.	1 = Strongly disagree, 2 = Disagree, 3 = Neither agree nor disagree, 4 = Agree, 5 = Strongly agree
Attraction	Narcissistic Trait Attraction	Unnamed Scale - From Haslam & Montrose (2015)		I prefer a male mate to have a more confident attitude than myself.	1 = Strongly disagree, 2 = Disagree, 3 = Neither agree nor disagree, 4 = Agree, 5 = Strongly agree
Attraction	Narcissistic Trait Attraction	Unnamed Scale - From Haslam & Montrose (2015)		A lack of empathy is desirable in a male.	1 = Strongly disagree, 2 = Disagree, 3 = Neither agree nor disagree, 4 = Agree, 5 = Strongly agree
Attraction	Narcissistic Trait Attraction	Unnamed Scale - From Haslam & Montrose (2015)		I am drawn to a male who uses manipulation to meet his needs.	1 = Strongly disagree, 2 = Disagree, 3 = Neither agree nor disagree, 4 = Agree, 5 = Strongly agree
Attraction	Narcissistic Trait Attraction	Unnamed Scale - From Haslam & Montrose (2015)		Having a self-important character is appealing.	1 = Strongly disagree, 2 = Disagree, 3 = Neither agree nor disagree, 4 = Agree, 5 = Strongly agree
Attraction	Narcissistic Trait Attraction	Unnamed Scale - From Haslam & Montrose (2015)		A male who seeks and expects praise is attractive	1 = Strongly disagree, 2 = Disagree, 3 = Neither agree nor disagree, 4 = Agree, 5 = Strongly agree
Attraction	Narcissistic Trait Attraction	Unnamed Scale - From Haslam & Montrose (2015)		A male who can influence people is attractive to me.	1 = Strongly disagree, 2 = Disagree, 3 = Neither agree nor disagree, 4 = Agree, 5 = Strongly agree
Attraction	Narcissistic Trait Attraction	Unnamed Scale - From Haslam & Montrose (2015)		I am attracted to men who take pleasure in being the centre of attention.	1 = Strongly disagree, 2 = Disagree, 3 = Neither agree nor disagree, 4 = Agree, 5 = Strongly agree
Attraction	Narcissistic Trait Attraction	Unnamed Scale - From Haslam & Montrose (2015)		I desire males who exhibit assertiveness.	1 = Strongly disagree, 2 = Disagree, 3 = Neither agree nor disagree, 4 = Agree, 5 = Strongly agree
Attraction	Narcissistic Trait Attraction	Unnamed Scale - From Haslam & Montrose (2015)		I am drawn to a male who displays authority.	1 = Strongly disagree, 2 = Disagree, 3 = Neither agree nor disagree, 4 = Agree, 5 = Strongly agree
Attraction	Narcissistic Trait Attraction	Unnamed Scale - From Haslam & Montrose (2015)		A male who is confident in displaying his body attracts me.	1 = Strongly disagree, 2 = Disagree, 3 = Neither agree nor disagree, 4 = Agree, 5 = Strongly agree
Attraction	Narcissistic Trait Attraction	Unnamed Scale - From Haslam & Montrose (2015)		A man who uses manipulation to influence his success at work is attractive.	1 = Strongly disagree, 2 = Disagree, 3 = Neither agree nor disagree, 4 = Agree, 5 = Strongly agree
Behaviour	Sexual History	No Scale	totalmen	In the last 12 months, approximately how many men have you had sex with?	Scale 0-30+
Behaviour	Sexual History	No Scale	totalwomen	In the last 12 months, approximately how many women have you had sex with?	Scale 0-30+
Behaviour	Sexual History	No Scale	analmen	In the last 12 months, approximately how many men have you had anal sexual intercourse with?	Scale 0-30+
Behaviour	Sexual History	No Scale	analtop	In the last 12 months, approximately how many men have you had anal sexual intercourse with where you were the top/insertive partner?	Scale 0-30+
Behaviour	Sexual History	No Scale	analbottom	In the last 12 months, approximately how many men have you had anal sexual intercourse with where you were the bottom/receptive partner?	Scale 0-30+
Behaviour	Sexual History	No Scale	oralmen	In the last 12 months, approximately how many men have you had oral sexual intercourse with?	Scale 0-30+
Behaviour	Sexual History	No Scale	ormegive	In the last 12 months, approximately how many men have you gave oral sex to?	Scale 0-30+
Behaviour	Sexual History	No Scale	ormerec	In the last 12 months, approximately how many men have you received oral sex from?	Scale 0-30+
Behaviour	Sexual History	No Scale	vaginal	In the last 12 months, approximately how many women have you had vaginal sexual intercourse with?	Scale 0-30+
Behaviour	Sexual History	No Scale	analwomen	In the last 12 months, approximately how many women have you had anal sexual intercourse with?	Scale 0-30+
Behaviour	Sexual History	No Scale	orworec	In the last 12 months, approximately how many women have you had oral sexual intercourse from?	Scale 0-30+
Behaviour	Sexual History	No Scale	orwogive	In the last 12 months, approximately how many women have you performed oral sex on?	Scale 0-30+
Behaviour	Sexual Satisfaction	Items from a Study - Not Scale (Sexual Satisfaction and Sexual Behavior Scale)	satis1	How much do you and your partner agree about your sexual relations?	1 = always disagree, 2 = often disagree, 3 = sometimes disagree, 4 = sometimes agree, 5 = often agree, 6 = always agree	Will need to ask about primary intimate partner as well as for those who have relationships outside their primary intimate partners. Will need to use a lot of if-then's (display logic)
Behaviour	Sexual Satisfaction	Items from a Study - Not Scale (Sexual Satisfaction and Sexual Behavior Scale)	satis2	How enjoyable are your sexual relations with your partner?	1 = not at all enjoyable, 2 = slightly enjoyable, 3 = moderately enjoyable, 4 = enjoyable, 5 = very enjoyable	Will need to ask about primary intimate partner as well as for those who have relationships outside their primary intimate partners. Will need to use a lot of if-then's (display logic)
Behaviour	Sexual Satisfaction	Items from a Study - Not Scale (Sexual Satisfaction and Sexual Behavior Scale)	satis3	How satisfied are you with your sexual relations with your partner?	1 = not at all, 2 = slightly, 3 = moderately, 4 = very	Will need to ask about primary intimate partner as well as for those who have relationships outside their primary intimate partners. Will need to use a lot of if-then's (display logic)
Behaviour	Coping with Same-Sex Attraction	Items from a Study - Not Scale (Attempts to Cope with Same-Sex Attraction Scale)	cop0	Which of the following activities activites have you engaged in to understand, cope with, or change your sexual orientation? Select all that apply.	individual effort (e.g., introspection, private study, mental suppression, dating the opposite sex, viewing opposite pornography); personal righteousness (e.g., fasting, prayer, scripture study); psychotherapy; psychiatry (medication for depression, anxiety, sleep problems, somatic complaints, and so forth); group therapy; group retreats; support groups; church counseling (e.g., LDS bishops); fam…	The subsequent questions should only appear if participants selected that activity.
Behaviour	Coping with Same-Sex Attraction	Items from a Study - Not Scale (Attempts to Cope with Same-Sex Attraction Scale)	cop1a	What age were you when you first started engaging in individual efforts (e.g., introspection, private study, mental suppression, dating the opposite sex, viewing opposite-sex pornography) to understand, cope with, or change your sexual orientation?	open ended
Behaviour	Coping with Same-Sex Attraction	Items from a Study - Not Scale (Attempts to Cope with Same-Sex Attraction Scale)	cop1b	How many years did you engage in individual efforts (e.g., introspection, private study, mental suppression, dating the opposite sex, viewing opposite-sex pornography) to understand, cope with, or change your sexual orientation?	open ended
Behaviour	Coping with Same-Sex Attraction	Items from a Study - Not Scale (Attempts to Cope with Same-Sex Attraction Scale)	cop1c	How effective do you think it was to engage in individual efforts (e.g., introspection, private study, mental suppression, dating the opposite sex, viewing opposite-sex pornography) to understand, cope with, or change your sexual orientation?	1 = highly effective, 2 = moderately effective, 3 = not effective, 4 = moderately harmful, 5 = severely harmful
Behaviour	Coping with Same-Sex Attraction	Items from a Study - Not Scale (Attempts to Cope with Same-Sex Attraction Scale)	cop1d	What was your original goal for engaging in individual efforts (e.g., introspection, private study, mental suppression, dating the opposite sex, viewing opposite-sex pornography) to understand, cope with, or change your sexual orientation?	1 = desire to change same-sex attraction, 2 = desire to accept same-sex attraction
Behaviour	Coping with Same-Sex Attraction	Items from a Study - Not Scale (Attempts to Cope with Same-Sex Attraction Scale)	cop1e	In your own words, please use this space to share about your experiences with individual efforts (e.g., introspection, private study, mental suppression, dating the opposite sex, viewing opposite-sex pornography) to understand, cope with, or change your sexual orientation.	open ended
Behaviour	Coping with Same-Sex Attraction	Items from a Study - Not Scale (Attempts to Cope with Same-Sex Attraction Scale)	cop2a	What age were you when you first started engaging in personal righteousness (e.g., fasting, prayer, scripture study) to understand, cope with, or change your sexual orientation?	open ended
Behaviour	Coping with Same-Sex Attraction	Items from a Study - Not Scale (Attempts to Cope with Same-Sex Attraction Scale)	cop2b	How many years did you engage in personal righteousness (e.g., fasting, prayer, scripture study) to understand, cope with, or change your sexual orientation?	open ended
Behaviour	Coping with Same-Sex Attraction	Items from a Study - Not Scale (Attempts to Cope with Same-Sex Attraction Scale)	cop2c	How effective do you think it was to engage in personal righteousness (e.g., fasting, prayer, scripture study) to understand, cope with, or change your sexual orientation?	1 = highly effective, 2 = moderately effective, 3 = not effective, 4 = moderately harmful, 5 = severely harmful
Behaviour	Coping with Same-Sex Attraction	Items from a Study - Not Scale (Attempts to Cope with Same-Sex Attraction Scale)	copd2d	What was your original goal for engaging in personal righteousness (e.g., fasting, prayer, scripture study) to understand, cope with, or change your sexual orientation?	1 = desire to change same-sex attraction, 2 = desire to accept same-sex attraction
Behaviour	Coping with Same-Sex Attraction	Items from a Study - Not Scale (Attempts to Cope with Same-Sex Attraction Scale)	cop2e	In your own words, please use this space to share about your experiences with personal righteousness (e.g., fasting, prayer, scripture study) to understand, cope with, or change your sexual orientation.	open ended
Behaviour	Coping with Same-Sex Attraction	Items from a Study - Not Scale (Attempts to Cope with Same-Sex Attraction Scale)	cop3a	What age were you when you first started engaging in psychotherapy to understand, cope with, or change your sexual orientation?	open ended
Behaviour	Coping with Same-Sex Attraction	Items from a Study - Not Scale (Attempts to Cope with Same-Sex Attraction Scale)	cop3b	How many years did you engage in psychotherapy to understand, cope with, or change your sexual orientation?	open ended
Behaviour	Coping with Same-Sex Attraction	Items from a Study - Not Scale (Attempts to Cope with Same-Sex Attraction Scale)	cop3c	How effective do you think it was to engage in psychotherapy to understand, cope with, or change your sexual orientation?	1 = highly effective, 2 = moderately effective, 3 = not effective, 4 = moderately harmful, 5 = severely harmful
Behaviour	Coping with Same-Sex Attraction	Items from a Study - Not Scale (Attempts to Cope with Same-Sex Attraction Scale)	cop3d	What was your original goal for engaging in psychotherapy to understand, cope with, or change your sexual orientation?	1 = desire to change same-sex attraction, 2 = desire to accept same-sex attraction
Behaviour	Coping with Same-Sex Attraction	Items from a Study - Not Scale (Attempts to Cope with Same-Sex Attraction Scale)	cop3e	In your own words, please use this space to share about your experiences with psychotherapy to understand, cope with, or change your sexual orientation.	open ended
Behaviour	Coping with Same-Sex Attraction	Items from a Study - Not Scale (Attempts to Cope with Same-Sex Attraction Scale)	cop4a	What age were you when you first started engaging in psychiatry (medication for depression, anxiety, sleep problems, somatic complaints, and so forth) to understand, cope with, or change your sexual orientation?	open ended
Behaviour	Coping with Same-Sex Attraction	Items from a Study - Not Scale (Attempts to Cope with Same-Sex Attraction Scale)	cop4b	How many years did you engage in psychiatry (medication for depression, anxiety, sleep problems, somatic complaints, and so forth) to understand, cope with, or change your sexual orientation?	open ended
Behaviour	Coping with Same-Sex Attraction	Items from a Study - Not Scale (Attempts to Cope with Same-Sex Attraction Scale)	cop4c	How effective do you think it was to engage in psychiatry (medication for depression, anxiety, sleep problems, somatic complaints, and so forth) to understand, cope with, or change your sexual orientation?	1 = highly effective, 2 = moderately effective, 3 = not effective, 4 = moderately harmful, 5 = severely harmful
Behaviour	Coping with Same-Sex Attraction	Items from a Study - Not Scale (Attempts to Cope with Same-Sex Attraction Scale)	cop4d	What was your original goal for engaging in psychiatry (medication for depression, anxiety, sleep problems, somatic complaints, and so forth) to understand, cope with, or change your sexual orientation?	1 = desire to change same-sex attraction, 2 = desire to accept same-sex attraction
Behaviour	Coping with Same-Sex Attraction	Items from a Study - Not Scale (Attempts to Cope with Same-Sex Attraction Scale)	cop9e	In your own words, please use this space to share about your experiences with psychiatry (medication for depression, anxiety, sleep problems, somatic complaints, and so forth) to understand, cope with, or change your sexual orientation.	open ended
Behaviour	Coping with Same-Sex Attraction	Items from a Study - Not Scale (Attempts to Cope with Same-Sex Attraction Scale)	cop5a	What age were you when you first started engaging in group therapy to understand, cope with, or change your sexual orientation?	open ended
Behaviour	Coping with Same-Sex Attraction	Items from a Study - Not Scale (Attempts to Cope with Same-Sex Attraction Scale)	cop5b	How many years did you engage in group therapy to understand, cope with, or change your sexual orientation?	open ended
Behaviour	Coping with Same-Sex Attraction	Items from a Study - Not Scale (Attempts to Cope with Same-Sex Attraction Scale)	cop5c	How effective do you think it was to engage in group therapy to understand, cope with, or change your sexual orientation?	1 = highly effective, 2 = moderately effective, 3 = not effective, 4 = moderately harmful, 5 = severely harmful
Behaviour	Coping with Same-Sex Attraction	Items from a Study - Not Scale (Attempts to Cope with Same-Sex Attraction Scale)	cop5d	What was your original goal for engaging in group therapy to understand, cope with, or change your sexual orientation?	1 = desire to change same-sex attraction, 2 = desire to accept same-sex attraction
Behaviour	Coping with Same-Sex Attraction	Items from a Study - Not Scale (Attempts to Cope with Same-Sex Attraction Scale)	cop5e	In your own words, please use this space to share about your experiences with group therapy to understand, cope with, or change your sexual orientation.	open ended
Behaviour	Coping with Same-Sex Attraction	Items from a Study - Not Scale (Attempts to Cope with Same-Sex Attraction Scale)	cop6a	What age were you when you first started engaging in group retreats to understand, cope with, or change your sexual orientation?	open ended
Behaviour	Coping with Same-Sex Attraction	Items from a Study - Not Scale (Attempts to Cope with Same-Sex Attraction Scale)	cop6b	How many years did you engage in group retreats to understand, cope with, or change your sexual orientation?	open ended
Behaviour	Coping with Same-Sex Attraction	Items from a Study - Not Scale (Attempts to Cope with Same-Sex Attraction Scale)	cop6c	How effective do you think it was to engage in group retreats to understand, cope with, or change your sexual orientation?	1 = highly effective, 2 = moderately effective, 3 = not effective, 4 = moderately harmful, 5 = severely harmful
Behaviour	Coping with Same-Sex Attraction	Items from a Study - Not Scale (Attempts to Cope with Same-Sex Attraction Scale)	cop6d	What was your original goal for engaging in group retreats to understand, cope with, or change your sexual orientation?	1 = desire to change same-sex attraction, 2 = desire to accept same-sex attraction
Behaviour	Coping with Same-Sex Attraction	Items from a Study - Not Scale (Attempts to Cope with Same-Sex Attraction Scale)	cop6e	In your own words, please use this space to share about your experiences with group retreats to understand, cope with, or change your sexual orientation.	open ended
Behaviour	Coping with Same-Sex Attraction	Items from a Study - Not Scale (Attempts to Cope with Same-Sex Attraction Scale)	cop7a	What age were you when you first started engaging in support groups to understand, cope with, or change your sexual orientation?	open ended
Behaviour	Coping with Same-Sex Attraction	Items from a Study - Not Scale (Attempts to Cope with Same-Sex Attraction Scale)	cop7b	How many years did you engage in support groups to understand, cope with, or change your sexual orientation?	open ended
Behaviour	Coping with Same-Sex Attraction	Items from a Study - Not Scale (Attempts to Cope with Same-Sex Attraction Scale)	cop7c	How effective do you think it was to engage in support groups to understand, cope with, or change your sexual orientation?	1 = highly effective, 2 = moderately effective, 3 = not effective, 4 = moderately harmful, 5 = severely harmful
Behaviour	Coping with Same-Sex Attraction	Items from a Study - Not Scale (Attempts to Cope with Same-Sex Attraction Scale)	cop7d	What was your original goal for engaging in support groups to understand, cope with, or change your sexual orientation?	1 = desire to change same-sex attraction, 2 = desire to accept same-sex attraction
Behaviour	Coping with Same-Sex Attraction	Items from a Study - Not Scale (Attempts to Cope with Same-Sex Attraction Scale)	cop7e	In your own words, please use this space to share about your experiences with support groups to understand, cope with, or change your sexual orientation.	open ended
Behaviour	Coping with Same-Sex Attraction	Items from a Study - Not Scale (Attempts to Cope with Same-Sex Attraction Scale)	cop8a	What age were you when you first started engaging in church counseling (e.g., LDS bishops) to understand, cope with, or change your sexual orientation?	open ended
Behaviour	Coping with Same-Sex Attraction	Items from a Study - Not Scale (Attempts to Cope with Same-Sex Attraction Scale)	cop8b	How many years did you engage in church counseling (e.g., LDS bishops) to understand, cope with, or change your sexual orientation?	open ended
Behaviour	Coping with Same-Sex Attraction	Items from a Study - Not Scale (Attempts to Cope with Same-Sex Attraction Scale)	cop8c	How effective do you think it was to engage in church counseling (e.g., LDS bishops) to understand, cope with, or change your sexual orientation?	1 = highly effective, 2 = moderately effective, 3 = not effective, 4 = moderately harmful, 5 = severely harmful
Behaviour	Coping with Same-Sex Attraction	Items from a Study - Not Scale (Attempts to Cope with Same-Sex Attraction Scale)	cop8d	What was your original goal for engaging in church counseling (e.g., LDS bishops) to understand, cope with, or change your sexual orientation?	1 = desire to change same-sex attraction, 2 = desire to accept same-sex attraction
Behaviour	Coping with Same-Sex Attraction	Items from a Study - Not Scale (Attempts to Cope with Same-Sex Attraction Scale)	cop8e	In your own words, please use this space to share about your experiences with church counseling (e.g., LDS bishops) to understand, cope with, or change your sexual orientation.	open ended
Behaviour	Coping with Same-Sex Attraction	Items from a Study - Not Scale (Attempts to Cope with Same-Sex Attraction Scale)	cop9a	What age were you when you first started engaged in family therapy to understand, cope with, or change your sexual orientation?	open ended
Behaviour	Coping with Same-Sex Attraction	Items from a Study - Not Scale (Attempts to Cope with Same-Sex Attraction Scale)	cop9b	How many years did you engage in family therapy to understand, cope with, or change your sexual orientation?	open ended
Behaviour	Coping with Same-Sex Attraction	Items from a Study - Not Scale (Attempts to Cope with Same-Sex Attraction Scale)	cop9c	How effective do you think it was to engage in family therapy to understand, cope with, or change your sexual orientation?	1 = highly effective, 2 = moderately effective, 3 = not effective, 4 = moderately harmful, 5 = severely harmful
Behaviour	Coping with Same-Sex Attraction	Items from a Study - Not Scale (Attempts to Cope with Same-Sex Attraction Scale)	cop9d	What was your original goal for engaging in family therapy to understand, cope with, or change your sexual orientation?	1 = desire to change same-sex attraction, 2 = desire to accept same-sex attraction
Behaviour	Coping with Same-Sex Attraction	Items from a Study - Not Scale (Attempts to Cope with Same-Sex Attraction Scale)	cop9e	In your own words, please use this space to share about your experiences with family therapy to understand, cope with, or change your sexual orientation.	open ended
Behaviour	Sexual Sensation Seeking	Sexual Sensation Seeking Scale	sens1	I like wild "unhibited" sexual encounters.	1 = not at all like me, 2 = not much like me, 3 = somewhat like me, 4 = very much like me
Behaviour	Sexual Sensation Seeking	Sexual Sensation Seeking Scale	sens2	I have made promises I did not mean to keep to get a person to have sex with me.	1 = not at all like me, 2 = not much like me, 3 = somewhat like me, 4 = very much like me
Behaviour	Sexual Sensation Seeking	Sexual Sensation Seeking Scale	sens3	I have felt curious about having anal intercourse without a condom.	1 = not at all like me, 2 = not much like me, 3 = somewhat like me, 4 = very much like me
Behaviour	Sexual Sensation Seeking	Sexual Sensation Seeking Scale	sens4	I enjoy the company of "sensual" people.	1 = not at all like me, 2 = not much like me, 3 = somewhat like me, 4 = very much like me
Behaviour	Sexual Sensation Seeking	Sexual Sensation Seeking Scale	sens5	I enjoy watching "X-rated" videos.	1 = not at all like me, 2 = not much like me, 3 = somewhat like me, 4 = very much like me
Behaviour	Sexual Sensation Seeking	Sexual Sensation Seeking Scale	sens6	I have said things that were not exactly true to get a person to have sex with me.	1 = not at all like me, 2 = not much like me, 3 = somewhat like me, 4 = very much like me
Behaviour	Sexual Sensation Seeking	Sexual Sensation Seeking Scale	sens7	I am interested in trying out new sexual experiences.	1 = not at all like me, 2 = not much like me, 3 = somewhat like me, 4 = very much like me
Behaviour	Sexual Sensation Seeking	Sexual Sensation Seeking Scale	sens8	I feel like exploring my sexuality.	1 = not at all like me, 2 = not much like me, 3 = somewhat like me, 4 = very much like me
Behaviour	Sexual Sensation Seeking	Sexual Sensation Seeking Scale	sens9	I like new and exciting sexual experiences and sensations.	1 = not at all like me, 2 = not much like me, 3 = somewhat like me, 4 = very much like me
Behaviour	Sexual Compulsivity	Sexual Compulsivity Scale	comp1	My sexual appetite has gotten in the way of my relationships.	1 = not at all like me, 2 = not much like me, 3 = somewhat like me, 4 = very much like me
Behaviour	Sexual Compulsivity	Sexual Compulsivity Scale	comp2	My sexual thoughts and behaviors are causing problems in my life.	1 = not at all like me, 2 = not much like me, 3 = somewhat like me, 4 = very much like me
Behaviour	Sexual Compulsivity	Sexual Compulsivity Scale	comp3	My desires to have sex have disrupted my daily life.	1 = not at all like me, 2 = not much like me, 3 = somewhat like me, 4 = very much like me
Behaviour	Sexual Compulsivity	Sexual Compulsivity Scale	comp4	I sometimes fail to meet my commitments and responsibilities because of my sexual behaviors.	1 = not at all like me, 2 = not much like me, 3 = somewhat like me, 4 = very much like me
Behaviour	Sexual Compulsivity	Sexual Compulsivity Scale	comp5	I sometimes get so horny I could lose control.	1 = not at all like me, 2 = not much like me, 3 = somewhat like me, 4 = very much like me
Behaviour	Sexual Compulsivity	Sexual Compulsivity Scale	comp6	I find myself thinking about sex while at work.	1 = not at all like me, 2 = not much like me, 3 = somewhat like me, 4 = very much like me
Behaviour	Sexual Compulsivity	Sexual Compulsivity Scale	comp7	I feel that my sexual thoughts and feelings are stronger than I am.	1 = not at all like me, 2 = not much like me, 3 = somewhat like me, 4 = very much like me
Behaviour	Sexual Compulsivity	Sexual Compulsivity Scale	comp8	I have to struggle to control my sexual thoughts and behaviors.	1 = not at all like me, 2 = not much like me, 3 = somewhat like me, 4 = very much like me
Behaviour	Sexual Compulsivity	Sexual Compulsivity Scale	comp9	I think about sex more often than I would like to.	1 = not at all like me, 2 = not much like me, 3 = somewhat like me, 4 = very much like me
Behaviour	Sexual Compulsivity	Sexual Compulsivity Scale	comp10	It has been difficult for me to find sex partners who desire having sex as much as I want to.	1 = not at all like me, 2 = not much like me, 3 = somewhat like me, 4 = very much like me
Behaviour	Rough Sex	Not a Scale but used in Hebernick et al. (2021) to describe rough sex.	roug1	People have different ideas about what rough sex means to them. What does it mean to you? Select all that apply.	hair pulling, being pinned down, biting, tying up, slapping, choking, scratching, hard thrusting, punching, spanking, throwing someone onto a bed, making someone have sex, tearing clothes off, other: _____
Behaviour	Rough Sex	Not a Scale but used in Hebernick et al. (2021) to describe rough sex.	roug2	How often do you and your primary female partner engage in 'rough sex' together?	1 = never, 2 = rarely, 3 = sometimes, 4 = often, 99 = not applicable	Revised to say primary female. Added 99 as option.
Behaviour	Rough Sex	Not a Scale but used in Hebernick et al. (2021) to describe rough sex.	roug3	How often do you and your primary male partner engage in 'rough sex' together?	1 = never, 2 = rarely, 3 = sometimes, 4 = often, 99 = not applicable	Revised to say primary male. Added 99 as option.
Behaviour	Rough Sex	Not a Scale but used in Hebernick et al. (2021) to describe rough sex.	roug4	In general, how often do you engage in 'rough sex'?	1 = never, 2 = rarely, 3 = sometimes, 4 = often, 99 = not applicable	Revised to say in general. Added 99 as option.
Behaviour	Rough Sex	Not a Scale but used in Hebernick et al. (2021) to describe rough sex.	roug5	Who usually initiates rough sex?	1 = You, 2 = Your Partner	Should we add different options and make it more of a scale such as this: 1 = always you to 5 = always your partner?
Behaviour	Rough Sex	Not a Scale but used in Hebernick et al. (2021) to describe rough sex.	roug6	To what extent do you like having rough sex?	1 = very much, 2 = somewhat, 3 = a little, 4 = not at all
Behaviour	Rough Sex	Not a Scale but used in Hebernick et al. (2021) to describe rough sex.	roug7	To what extent do you like having your hair pulled during sex?	1 = very much, 2 = somewhat, 3 = a little, 4 = not at all	Added to go with each response option above.
Behaviour	Rough Sex	Not a Scale but used in Hebernick et al. (2021) to describe rough sex.	roug8	To what extent do you like being pinned down during sex?	1 = very much, 2 = somewhat, 3 = a little, 4 = not at all	Added to go with each response option above.
Behaviour	Rough Sex	Not a Scale but used in Hebernick et al. (2021) to describe rough sex.	roug9	To what extent do you like being bit during sex?	1 = very much, 2 = somewhat, 3 = a little, 4 = not at all	Added to go with each response option above.
Behaviour	Rough Sex	Not a Scale but used in Hebernick et al. (2021) to describe rough sex.	roug10	To what extent do you like being tied up during sex?	1 = very much, 2 = somewhat, 3 = a little, 4 = not at all	Added to go with each response option above.
Behaviour	Rough Sex	Not a Scale but used in Hebernick et al. (2021) to describe rough sex.	roug11	To what extent do you like being slapped during sex?	1 = very much, 2 = somewhat, 3 = a little, 4 = not at all	Added to go with each response option above.
Behaviour	Rough Sex	Not a Scale but used in Hebernick et al. (2021) to describe rough sex.	roug12	To what extent do you like being choked during sex?	1 = very much, 2 = somewhat, 3 = a little, 4 = not at all	Added to go with each response option above.
Behaviour	Rough Sex	Not a Scale but used in Hebernick et al. (2021) to describe rough sex.	roug13	To what extent do you like being scratched during sex?	1 = very much, 2 = somewhat, 3 = a little, 4 = not at all	Added to go with each response option above.
Behaviour	Rough Sex	Not a Scale but used in Hebernick et al. (2021) to describe rough sex.	roug14	To what extent do you like someone else hard thrusting into you during sex?	1 = very much, 2 = somewhat, 3 = a little, 4 = not at all	Added to go with each response option above.
Behaviour	Rough Sex	Not a Scale but used in Hebernick et al. (2021) to describe rough sex.	roug15	To what extent do you like being punched during sex?	1 = very much, 2 = somewhat, 3 = a little, 4 = not at all	Added to go with each response option above.
Behaviour	Rough Sex	Not a Scale but used in Hebernick et al. (2021) to describe rough sex.	roug16	To what extent do you like being spanked during sex?	1 = very much, 2 = somewhat, 3 = a little, 4 = not at all	Added to go with each response option above.
Behaviour	Rough Sex	Not a Scale but used in Hebernick et al. (2021) to describe rough sex.	roug17	To what extent do you like being thrown onto the bed during sex?	1 = very much, 2 = somewhat, 3 = a little, 4 = not at all	Added to go with each response option above.
Behaviour	Rough Sex	Not a Scale but used in Hebernick et al. (2021) to describe rough sex.	roug18	To what extent do you like someone making you have sex?	1 = very much, 2 = somewhat, 3 = a little, 4 = not at all	Added to go with each response option above.
Behaviour	Rough Sex	Not a Scale but used in Hebernick et al. (2021) to describe rough sex.	roug19	To what extent do you like someone tearing your clothes off during sex?	1 = very much, 2 = somewhat, 3 = a little, 4 = not at all	Added to go with each response option above.
Behaviour	Rough Sex	Not a Scale but used in Hebernick et al. (2021) to describe rough sex.	roug20	To what extent do you like pulling someone else's hair during sex?	1 = very much, 2 = somewhat, 3 = a little, 4 = not at all	Added to go with each response option above.
Behaviour	Rough Sex	Not a Scale but used in Hebernick et al. (2021) to describe rough sex.	roug21	To what extent do you like pinning someone down during sex?	1 = very much, 2 = somewhat, 3 = a little, 4 = not at all	Added to go with each response option above.
Behaviour	Rough Sex	Not a Scale but used in Hebernick et al. (2021) to describe rough sex.	roug22	To what extent do you like biting someone else during sex?	1 = very much, 2 = somewhat, 3 = a little, 4 = not at all	Added to go with each response option above.
Behaviour	Rough Sex	Not a Scale but used in Hebernick et al. (2021) to describe rough sex.	roug23	To what extent do you like tying someone else up during sex?	1 = very much, 2 = somewhat, 3 = a little, 4 = not at all	Added to go with each response option above.
Behaviour	Rough Sex	Not a Scale but used in Hebernick et al. (2021) to describe rough sex.	roug24	To what extent do you like slapping someone else during sex?	1 = very much, 2 = somewhat, 3 = a little, 4 = not at all	Added to go with each response option above.
Behaviour	Rough Sex	Not a Scale but used in Hebernick et al. (2021) to describe rough sex.	roug25	To what extent do you like choking someone else during sex?	1 = very much, 2 = somewhat, 3 = a little, 4 = not at all	Added to go with each response option above.
Behaviour	Rough Sex	Not a Scale but used in Hebernick et al. (2021) to describe rough sex.	roug26	To what extent do you like scratching someone else during sex?	1 = very much, 2 = somewhat, 3 = a little, 4 = not at all	Added to go with each response option above.
Behaviour	Rough Sex	Not a Scale but used in Hebernick et al. (2021) to describe rough sex.	roug27	To what extent do you like hard thrusting into someone else during sex?	1 = very much, 2 = somewhat, 3 = a little, 4 = not at all	Added to go with each response option above.
Behaviour	Rough Sex	Not a Scale but used in Hebernick et al. (2021) to describe rough sex.	roug28	To what extent do you like punching someone else during sex?	1 = very much, 2 = somewhat, 3 = a little, 4 = not at all	Added to go with each response option above.
Behaviour	Rough Sex	Not a Scale but used in Hebernick et al. (2021) to describe rough sex.	roug29	To what extent do you like spanking someone else during sex?	1 = very much, 2 = somewhat, 3 = a little, 4 = not at all	Added to go with each response option above.
Behaviour	Rough Sex	Not a Scale but used in Hebernick et al. (2021) to describe rough sex.	roug30	To what extent do you like throwing someone else onto a bed during sex?	1 = very much, 2 = somewhat, 3 = a little, 4 = not at all	Added to go with each response option above.
Behaviour	Rough Sex	Not a Scale but used in Hebernick et al. (2021) to describe rough sex.	roug31	To what extent do you like making someone else have sex with you?	1 = very much, 2 = somewhat, 3 = a little, 4 = not at all	Added to go with each response option above.
Behaviour	Rough Sex	Not a Scale but used in Hebernick et al. (2021) to describe rough sex.	roug32	To what extent do you like tearing someone else's clothes off during sex?	1 = very much, 2 = somewhat, 3 = a little, 4 = not at all	Added to go with each response option above.
Relationship Negotiation and Communication	Heterosexual Script	Heterosexual Script Scale	scrp1	The best way for a girl to attract a boyfriend is to use her body and looks.	1 = strongly disagree, 2 = disagree, 3 = somewhat disagree, 4 = somewhat agree, 5 = agree, 6 = strongly agree
Relationship Negotiation and Communication	Heterosexual Script	Heterosexual Script Scale	scrp2	There is nothing wrong with men being primarily interested in a woman’s body.	1 = strongly disagree, 2 = disagree, 3 = somewhat disagree, 4 = somewhat agree, 5 = agree, 6 = strongly agree
Relationship Negotiation and Communication	Heterosexual Script	Heterosexual Script Scale	scrp3	No matter what she says, a girl isn’t really happy unless she’s in a relationship.	1 = strongly disagree, 2 = disagree, 3 = somewhat disagree, 4 = somewhat agree, 5 = agree, 6 = strongly agree
Relationship Negotiation and Communication	Heterosexual Script	Heterosexual Script Scale	scrp4	Girls should do whatever they need to (e.g., use make-up, buy attractive clothes, and work out) to look good enough to attract a date/partner.	1 = strongly disagree, 2 = disagree, 3 = somewhat disagree, 4 = somewhat agree, 5 = agree, 6 = strongly agree
Relationship Negotiation and Communication	Heterosexual Script	Heterosexual Script Scale	scrp5	Sometimes girls have to do things they don’t want to do to keep their boyfriend happy.	1 = strongly disagree, 2 = disagree, 3 = somewhat disagree, 4 = somewhat agree, 5 = agree, 6 = strongly agree
Relationship Negotiation and Communication	Heterosexual Script	Heterosexual Script Scale	scrp6	A woman should be willing to make personal sacrifices in order to satisfy her partner.	1 = strongly disagree, 2 = disagree, 3 = somewhat disagree, 4 = somewhat agree, 5 = agree, 6 = strongly agree
Relationship Negotiation and Communication	Heterosexual Script	Heterosexual Script Scale	scrp7	Guys like to play the field and shouldn’t be expected to stay with one partner for too long.	1 = strongly disagree, 2 = disagree, 3 = somewhat disagree, 4 = somewhat agree, 5 = agree, 6 = strongly agree
Relationship Negotiation and Communication	Heterosexual Script	Heterosexual Script Scale	scrp8	Women are attracted most to a man with a lot of money.	1 = strongly disagree, 2 = disagree, 3 = somewhat disagree, 4 = somewhat agree, 5 = agree, 6 = strongly agree
Relationship Negotiation and Communication	Heterosexual Script	Heterosexual Script Scale	scrp9	A man should always protect and defend his woman.	1 = strongly disagree, 2 = disagree, 3 = somewhat disagree, 4 = somewhat agree, 5 = agree, 6 = strongly agree
Relationship Negotiation and Communication	Heterosexual Script	Heterosexual Script Scale	scrp10	Men should be the ones to ask women out and initiate physical contact.	1 = strongly disagree, 2 = disagree, 3 = somewhat disagree, 4 = somewhat agree, 5 = agree, 6 = strongly agree
Relationship Negotiation and Communication	Heterosexual Script	Heterosexual Script Scale	scrp11	A woman wants a man because she wants someone to protect her.	1 = strongly disagree, 2 = disagree, 3 = somewhat disagree, 4 = somewhat agree, 5 = agree, 6 = strongly agree
Relationship Negotiation and Communication	Heterosexual Script	Heterosexual Script Scale	scrp12	Women like to admire men’s bodies and are attracted most to men who are muscular and handsome.	1 = strongly disagree, 2 = disagree, 3 = somewhat disagree, 4 = somewhat agree, 5 = agree, 6 = strongly agree
Relationship Negotiation and Communication	Heterosexual Script	Heterosexual Script Scale	scrp13	Being with an attractive partner gives a guy prestige.	1 = strongly disagree, 2 = disagree, 3 = somewhat disagree, 4 = somewhat agree, 5 = agree, 6 = strongly agree
Relationship Negotiation and Communication	Heterosexual Script	Heterosexual Script Scale	scrp14	Guys who are able to date a lot of people (players) are considered cool.	1 = strongly disagree, 2 = disagree, 3 = somewhat disagree, 4 = somewhat agree, 5 = agree, 6 = strongly agree
Relationship Negotiation and Communication	Heterosexual Script	Heterosexual Script Scale	scrp15	In the dating game, guys frequently compete with each other for partners, and girls try to lure or catch partners.	1 = strongly disagree, 2 = disagree, 3 = somewhat disagree, 4 = somewhat agree, 5 = agree, 6 = strongly agree
Relationship Negotiation and Communication	Heterosexual Script	Heterosexual Script Scale	scrp16	It’s only natural for a guy to make advances on someone he finds attractive.	1 = strongly disagree, 2 = disagree, 3 = somewhat disagree, 4 = somewhat agree, 5 = agree, 6 = strongly agree
Relationship Negotiation and Communication	Heterosexual Script	Heterosexual Script Scale	scrp17	It is natural for a guy to want to admire or check out other people, even if he is dating someone.	1 = strongly disagree, 2 = disagree, 3 = somewhat disagree, 4 = somewhat agree, 5 = agree, 6 = strongly agree
Relationship Negotiation and Communication	Heterosexual Script	Heterosexual Script Scale	scrp18	Guys are always ready for sex.	1 = strongly disagree, 2 = disagree, 3 = somewhat disagree, 4 = somewhat agree, 5 = agree, 6 = strongly agree
Relationship Negotiation and Communication	Heterosexual Script	Heterosexual Script Scale	scrp19	Most guys don’t want to be ‘‘just friends’’ with a girl.	1 = strongly disagree, 2 = disagree, 3 = somewhat disagree, 4 = somewhat agree, 5 = agree, 6 = strongly agree
Relationship Negotiation and Communication	Heterosexual Script	Heterosexual Script Scale	scrp20	Guys are more interested in physical relationships and girls are more interested in emotional relationships.	1 = strongly disagree, 2 = disagree, 3 = somewhat disagree, 4 = somewhat agree, 5 = agree, 6 = strongly agree
Relationship Negotiation and Communication	Heterosexual Script	Heterosexual Script Scale	scrp21	It is up to women to keep things from moving too fast sexually.	1 = strongly disagree, 2 = disagree, 3 = somewhat disagree, 4 = somewhat agree, 5 = agree, 6 = strongly agree
Relationship Negotiation and Communication	Heterosexual Script	Heterosexual Script Scale	scrp22	Women with a lot of ‘‘experience’’ should expect a bad reputation.	1 = strongly disagree, 2 = disagree, 3 = somewhat disagree, 4 = somewhat agree, 5 = agree, 6 = strongly agree
Relationship Negotiation and Communication	Sexual Communication	Sexual Communication Scale (SeCS)	sec1a	Telling a female sexual partner what to do to stimulate me during intercourse would be:	1 = very difficult, 2 = moderately difficult, 3 = slightly difficult, 4 = neither easy nor difficult, 5 = slightly easy, 6 = moderately easy, 7 = very easy
Relationship Negotiation and Communication	Sexual Communication	Sexual Communication Scale (SeCS)	sec2a	Showing a female sexual partner what to do to stimulate me during intercourse would be:	1 = very difficult, 2 = moderately difficult, 3 = slightly difficult, 4 = neither easy nor difficult, 5 = slightly easy, 6 = moderately easy, 7 = very easy
Relationship Negotiation and Communication	Sexual Communication	Sexual Communication Scale (SeCS)	sec3a	Asking a female sexual partner to stimulate me to orgasm (i.e., by massaging my genitals/clitoris) when I have intercourse with them would be:	1 = very difficult, 2 = moderately difficult, 3 = slightly difficult, 4 = neither easy nor difficult, 5 = slightly easy, 6 = moderately easy, 7 = very easy	If we are only focusing on cisgender men, consider removing clitoris.
Relationship Negotiation and Communication	Sexual Communication	Sexual Communication Scale (SeCS)	sec4a	When having sex with a female sexual partner, how often do you tell your sexual partners what feels good?	0 = I have never had sex with a female sexual partner, 1 = 0% of the time, 2 = 1-25% of the time, 3 = 26-50% of the time, 4 = 51-75% of the time, 5 = 76-99% of the time, 6 = 100% of the time
Relationship Negotiation and Communication	Sexual Communication	Sexual Communication Scale (SeCS)	sec5a	When having sex with a female sexual partner, how often do you show your sexual partners what feels good?	0 = I have never had sex with a female sexual partner, 1 = 0% of the time, 2 = 1-25% of the time, 3 = 26-50% of the time, 4 = 51-75% of the time, 5 = 76-99% of the time, 6 = 100% of the time
Relationship Negotiation and Communication	Sexual Communication	Sexual Communication Scale (SeCS)	sec6a	When having sex with a female sexual partner, how often do you ask your sexual partners to stimulate your genitals/clitoris to orgasm?	0 = I have never had sex with a female sexual partner, 1 = 0% of the time, 2 = 1-25% of the time, 3 = 26-50% of the time, 4 = 51-75% of the time, 5 = 76-99% of the time, 6 = 100% of the time	If we are only focusing on cisgender men, consider removing clitoris.
Relationship Negotiation and Communication	Sexual Communication	Sexual Communication Scale (SeCS)	sec7a	Talking to a female sexual partner about what they would like done to stimulate them during intercourse would be:	1 = very difficult, 2 = moderately difficult, 3 = slightly difficult, 4 = neither easy nor difficult, 5 = slightly easy, 6 = moderately easy, 7 = very easy
Relationship Negotiation and Communication	Sexual Communication	Sexual Communication Scale (SeCS)	sec8a	Having a female sexual partner show me what to do to stimulate them during intercourse would be:	1 = very difficult, 2 = moderately difficult, 3 = slightly difficult, 4 = neither easy nor difficult, 5 = slightly easy, 6 = moderately easy, 7 = very easy
Relationship Negotiation and Communication	Sexual Communication	Sexual Communication Scale (SeCS)	sec9a	If, when I had intercourse with a female sexual partner, they asked me to stimulate them to orgasm in a way that is different from the way I would normally prefer, it would be:	1 = very difficult, 2 = moderately difficult, 3 = slightly difficult, 4 = neither easy nor difficult, 5 = slightly easy, 6 = moderately easy, 7 = very easy
Relationship Negotiation and Communication	Sexual Communication	Sexual Communication Scale (SeCS)	sec10a	When having sex with a female sexual partner, how often do your sexual partners tell you what feels good?	0 = I have never had sex with a female sexual partner, 1 = 0% of the time, 2 = 1-25% of the time, 3 = 26-50% of the time, 4 = 51-75% of the time, 5 = 76-99% of the time, 6 = 100% of the time
Relationship Negotiation and Communication	Sexual Communication	Sexual Communication Scale (SeCS)	sec11a	When having sex with a female sexual partner, how often do your sexual partners show you what feels good?	0 = I have never had sex with a female sexual partner, 1 = 0% of the time, 2 = 1-25% of the time, 3 = 26-50% of the time, 4 = 51-75% of the time, 5 = 76-99% of the time, 6 = 100% of the time
Relationship Negotiation and Communication	Sexual Communication	Sexual Communication Scale (SeCS)	sec12a	When having sex with a female sexual partner, how often do your sexual partners ask you to stimulate their genitals/clitoris to orgasm?	0 = I have never had sex with a female sexual partner, 1 = 0% of the time, 2 = 1-25% of the time, 3 = 26-50% of the time, 4 = 51-75% of the time, 5 = 76-99% of the time, 6 = 100% of the time
Relationship Negotiation and Communication	Sexual Communication	Sexual Communication Scale (SeCS)	sec1b	Telling a male sexual partner what to do to stimulate me during intercourse would be:	1 = very difficult, 2 = moderately difficult, 3 = slightly difficult, 4 = neither easy nor difficult, 5 = slightly easy, 6 = moderately easy, 7 = very easy
Relationship Negotiation and Communication	Sexual Communication	Sexual Communication Scale (SeCS)	sec2b	Showing a male sexual partner what to do to stimulate me during intercourse would be:	1 = very difficult, 2 = moderately difficult, 3 = slightly difficult, 4 = neither easy nor difficult, 5 = slightly easy, 6 = moderately easy, 7 = very easy
Relationship Negotiation and Communication	Sexual Communication	Sexual Communication Scale (SeCS)	sec3b	Asking a male sexual partner to stimulate me to orgasm (i.e., by massaging my genitals/clitoris) when I have intercourse with them would be:	1 = very difficult, 2 = moderately difficult, 3 = slightly difficult, 4 = neither easy nor difficult, 5 = slightly easy, 6 = moderately easy, 7 = very easy	If we are only focusing on cisgender men, consider removing clitoris.
Relationship Negotiation and Communication	Sexual Communication	Sexual Communication Scale (SeCS)	sec4b	When having sex with a male sexual partner, how often do you tell your sexual partners what feels good?	0 = I have never had sex with a male sexual partner, 1 = 0% of the time, 2 = 1-25% of the time, 3 = 26-50% of the time, 4 = 51-75% of the time, 5 = 76-99% of the time, 6 = 100% of the time
Relationship Negotiation and Communication	Sexual Communication	Sexual Communication Scale (SeCS)	sec5b	When having sex with a male sexual partner, how often do you show your sexual partners what feels good?	0 = I have never had sex with a male sexual partner, 1 = 0% of the time, 2 = 1-25% of the time, 3 = 26-50% of the time, 4 = 51-75% of the time, 5 = 76-99% of the time, 6 = 100% of the time
Relationship Negotiation and Communication	Sexual Communication	Sexual Communication Scale (SeCS)	sec6b	When having sex with a male sexual partner, how often do you ask your sexual partners to stimulate your genitals/clitoris to orgasm?	0 = I have never had sex with a male sexual partner, 1 = 0% of the time, 2 = 1-25% of the time, 3 = 26-50% of the time, 4 = 51-75% of the time, 5 = 76-99% of the time, 6 = 100% of the time	If we are only focusing on cisgender men, consider removing clitoris.
Relationship Negotiation and Communication	Sexual Communication	Sexual Communication Scale (SeCS)	sec7b	Talking to a male sexual partner about what they would like done to stimulate them during intercourse would be:	1 = very difficult, 2 = moderately difficult, 3 = slightly difficult, 4 = neither easy nor difficult, 5 = slightly easy, 6 = moderately easy, 7 = very easy
Relationship Negotiation and Communication	Sexual Communication	Sexual Communication Scale (SeCS)	sec8b	Having a male sexual partner show me what to do to stimulate them during intercourse would be:	1 = very difficult, 2 = moderately difficult, 3 = slightly difficult, 4 = neither easy nor difficult, 5 = slightly easy, 6 = moderately easy, 7 = very easy
Relationship Negotiation and Communication	Sexual Communication	Sexual Communication Scale (SeCS)	sec9b	If, when I had intercourse with a male sexual partner, they asked me to stimulate them to orgasm in a way that is different from the way I would normally prefer, it would be:	1 = very difficult, 2 = moderately difficult, 3 = slightly difficult, 4 = neither easy nor difficult, 5 = slightly easy, 6 = moderately easy, 7 = very easy
Relationship Negotiation and Communication	Sexual Communication	Sexual Communication Scale (SeCS)	sec10b	When having sex with a male sexual partner, how often do your sexual partners tell you what feels good?	0 = I have never had sex with a male sexual partner, 1 = 0% of the time, 2 = 1-25% of the time, 3 = 26-50% of the time, 4 = 51-75% of the time, 5 = 76-99% of the time, 6 = 100% of the time
Relationship Negotiation and Communication	Sexual Communication	Sexual Communication Scale (SeCS)	sec11b	When having sex with a male sexual partner, how often do your sexual partners show you what feels good?	0 = I have never had sex with a male sexual partner, 1 = 0% of the time, 2 = 1-25% of the time, 3 = 26-50% of the time, 4 = 51-75% of the time, 5 = 76-99% of the time, 6 = 100% of the time
Relationship Negotiation and Communication	Sexual Communication	Sexual Communication Scale (SeCS)	sec12b	When having sex with a male sexual partner, how often do your sexual partners ask you to stimulate their genitals/clitoris to orgasm?	0 = I have never had sex with a male sexual partner, 1 = 0% of the time, 2 = 1-25% of the time, 3 = 26-50% of the time, 4 = 51-75% of the time, 5 = 76-99% of the time, 6 = 100% of the time
Technology Usage	Incidental Information Acquisition Frequency	Listed as MSM Technology Scale in grant application - but the scale does not exist. These items listed here were taken from the source that was cited in the grant application.	iiaf1	I accidently find information about HIV/AIDS while I look for information about other topics.	1 = never, 2 = rarely, 3 = sometimes, 4 = a lot
Technology Usage	Incidental Information Acquisition Frequency	Listed as MSM Technology Scale in grant application - but the scale does not exist. These items listed here were taken from the source that was cited in the grant application.	iiaf2	I learn unexpected things about HIV/AIDS when I watch television or read the newspaper.	1 = never, 2 = rarely, 3 = sometimes, 4 = a lot
Technology Usage	Incidental Information Acquisition Frequency	Listed as MSM Technology Scale in grant application - but the scale does not exist. These items listed here were taken from the source that was cited in the grant application.	iiaf3	I learn unexpected things about HIV/AIDS when I talk to other people.	1 = never, 2 = rarely, 3 = sometimes, 4 = a lot
Technology Usage	Internet Use Levels	Listed as MSM Technology Scale in grant application - but the scale does not exist. These items listed here were taken from the source that was cited in the grant application.	inuse1	How often do you use the Internet at home?	0 = never, 1 = less often than every few weeks, 2 = every few weeks, 3 = several times a week, 4 = several times a day	Not 100% sure what the response options were. They only said the options ranged from less often than ever few weeks to never to several times a day.
Technology Usage	Internet Use Levels	Listed as MSM Technology Scale in grant application - but the scale does not exist. These items listed here were taken from the source that was cited in the grant application.	inuse2	How often do you use the Internet at school?	0 = never, 1 = less often than every few weeks, 2 = every few weeks, 3 = several times a week, 4 = several times a day	Not 100% sure what the response options were. They only said the options ranged from less often than ever few weeks to never to several times a day.
Technology Usage	Internet Use Levels	Listed as MSM Technology Scale in grant application - but the scale does not exist. These items listed here were taken from the source that was cited in the grant application.	inuse3	How often do you use the Internet at work?	0 = never, 1 = less often than every few weeks, 2 = every few weeks, 3 = several times a week, 4 = several times a day	Not 100% sure what the response options were. They only said the options ranged from less often than ever few weeks to never to several times a day.
Technology Usage	Internet Use Levels	Listed as MSM Technology Scale in grant application - but the scale does not exist. These items listed here were taken from the source that was cited in the grant application.	inuse4	How often do you use the Internet at public library or community center?	0 = never, 1 = less often than every few weeks, 2 = every few weeks, 3 = several times a week, 4 = several times a day	Not 100% sure what the response options were. They only said the options ranged from less often than ever few weeks to never to several times a day.
Technology Usage	Internet Use Levels	Listed as MSM Technology Scale in grant application - but the scale does not exist. These items listed here were taken from the source that was cited in the grant application.	inuse5	How often do you use the Internet on a mobile device?	0 = never, 1 = less often than every few weeks, 2 = every few weeks, 3 = several times a week, 4 = several times a day	Not 100% sure what the response options were. They only said the options ranged from less often than ever few weeks to never to several times a day.
Technology Usage	Internet Use Levels	Listed as MSM Technology Scale in grant application - but the scale does not exist. These items listed here were taken from the source that was cited in the grant application.	inuse6	How often do you use the Internet in another location?	0 = never, 1 = less often than every few weeks, 2 = every few weeks, 3 = several times a week, 4 = several times a day	Not 100% sure what the response options were. They only said the options ranged from less often than ever few weeks to never to several times a day.
Technology Usage	Social Media Use	Not a scale - taken from ON study	onli1	On a typical DAY, how often do you go online in general?	1 = less than once, 2 = pmce. 3 = 2-5 times, 4 = 6-10 times, 5 = 11-15 times, 6 = more than 15 times, 7 = almost constantly
Technology Usage	Social Media Use	Not a scale - taken from ON study	onli2	On a typical DAY, how often do you access social media (including using social media apps or in a web browser)? Social media includes websites like Facebook, Instagram, Twitter, Reddit, and Tumblr.	1 = less than once, 2 = pmce. 3 = 2-5 times, 4 = 6-10 times, 5 = 11-15 times, 6 = more than 15 times, 7 = almost constantly
Technology Usage	Social Media Use	Not a scale - taken from ON study	onli3	On a typical DAY, how often do you access messaging apps or platforms? Messaging includes websites and platforms like text messages/SMS, iMessage, WhatsApp, Facebook Messenger, Kik, and Snapchat?	1 = less than once, 2 = pmce. 3 = 2-5 times, 4 = 6-10 times, 5 = 11-15 times, 6 = more than 15 times, 7 = almost constantly
Technology Usage	Social Media Use	Not a scale - taken from ON study	onli4	Which types of apps do you use? Please select all that apply.	Dating (e.g., Hinge, Plenty of Fish), Hook-Up Apps (e.g., Grindr, Tinder), Media Sharing (e.g., Instagram, Snapchat, TikTok, YouTube), Messaging (e.g., WhatsApp, WeChat), Social Networking (e.g., Facebook, X)
Technology Usage	Social Media Use	Not a scale - taken from ON study	onli5	Which of these devices do you use to go online at least once a week? Select all that apply.	Cell/mobile phone, tablet (e.g., iPad), laptop, desktop PC, portable media player (e.g., iPod), SmartTV, wearable device (e.g., smartwatch), handheld gaming device (e.g., PS VITA, Nintendo Switch), gaming console (e.g., PS4, Xbox One), other: _______
Technology Usage	Social Media Use	Not a scale - taken from ON study	onli6	Do you use a "Screen Time" or "Digital Wellbeing" app or feature to track your screen use on the device you use the most?	1 = yes, 2 = no, 3 = unsure	I wonder if we consolidate 6 and 7. I am guessing that many people do not realize they use an app - it is often a default feature on many Apple products.
Technology Usage	Social Media Use	Not a scale - taken from ON study	onli7a	If yes, please share your usage. Below we provide examples of how to do this on Apple's Screen Time and Google's Digital Wellbeing. However, many other applications exist for different operating systems. Instructions: iPhone/iPad 1. Go to Settings > Screen Time App 2. Select Last 7 Days 3. Find the number inside the red box 4. Type in the number below 5. For Duration, select Last Seven Days Instr…	open ended	Pictures for this are available in a word document.
Technology Usage	Social Media Use	Not a scale - taken from ON study	onli7b	Select duration:	1 = today, 2 = yesterday, 3 = last seven days, 4 = other amount of time: _____
Technology Usage	Social Media Use	Not a scale - taken from ON study	onli7c	What does your device say about your 5 most used (i.e., time spent) apps? Please list in order from most to least used.	open ended
Technology Usage	Social Media Use	Not a scale - taken from ON study	onli7d	Please share a screenshot of your time tracking screen.	file upload option.	Could answer onli7a-7c or 7d
Technology Usage	Social Media Use	Not a scale - taken from ON study	onli8	Please indicate if you go online (including using social networking websites and internet-enabled apps and platforms) in the following situations: (Select all that apply)	at school, at work, while commuting (e.g., bus, train), during meals, while studying, in social situations with friends, in social situations with family, while playing sports/at the gym, while watching videos (e.g., television, YouTube), before I go to bed, when I wake up during the night, when I wake up in the morning, other: ______
Technology Usage	Social Media Use	Not a scale - taken from ON study	onli9	What types of online communities or groups do you like to spend time in on the Internet?	open ended
Technology Usage	Social Media Use	Not a scale - taken from ON study	onli10	Is there anything else you think we should know about how you use technology or access the Internet?	open ended
Technology Usage	Intent to Use Dating Apps	Not a Scale (Listed as Attitude Toward Looking for Partners via Dating Apps Scale in grant application)	idat1	In the coming week, how likely or unlikely I will use a dating app to look for a casual sexual partner?	1 = very unlikely, 2 = unlikely, 3 = somewhat unlikely, 4 = neither unlikely or likely, 5 = somewhat likely, 6 = likely, 7 = very likely
Technology Usage	Intent to Use Dating Apps	Not a Scale (Listed as Attitude Toward Looking for Partners via Dating Apps Scale in grant application)	idat2	In the coming week, how likely or unlikely I will use a dating app to talk/respond to someone who is looking for casual sex?	1 = very unlikely, 2 = unlikely, 3 = somewhat unlikely, 4 = neither unlikely or likely, 5 = somewhat likely, 6 = likely, 7 = very likely
Technology Usage	Intent to Use Dating Apps	Not a Scale (Listed as Attitude Toward Looking for Partners via Dating Apps Scale in grant application)	idat3	In the coming week, how likely or unlikely I will use a dating app to arrange a time and a place to hook up?	1 = very unlikely, 2 = unlikely, 3 = somewhat unlikely, 4 = neither unlikely or likely, 5 = somewhat likely, 6 = likely, 7 = very likely
Technology Usage	Intent to Use Dating Apps	Not a Scale (Listed as Attitude Toward Looking for Partners via Dating Apps Scale in grant application)	idat4	In the coming week, how likely or unlikely I will use a dating app to share a sexy photo of yourself to others?	1 = very unlikely, 2 = unlikely, 3 = somewhat unlikely, 4 = neither unlikely or likely, 5 = somewhat likely, 6 = likely, 7 = very likely
Technology Usage	Intent to Use Dating Apps	Not a Scale (Listed as Attitude Toward Looking for Partners via Dating Apps Scale in grant application)	idat5	In the coming week, how likely or unlikely I will use a dating app to tell others about your interests and hobbies?	1 = very unlikely, 2 = unlikely, 3 = somewhat unlikely, 4 = neither unlikely or likely, 5 = somewhat likely, 6 = likely, 7 = very likely
Technology Usage	Intent to Use Dating Apps	Not a Scale (Listed as Attitude Toward Looking for Partners via Dating Apps Scale in grant application)	idat6	In the coming week, how likely or unlikely I will use a dating app to look for a romantic partner?	1 = very unlikely, 2 = unlikely, 3 = somewhat unlikely, 4 = neither unlikely or likely, 5 = somewhat likely, 6 = likely, 7 = very likely
Technology Usage	Intent to Use Dating Apps	Not a Scale (Listed as Attitude Toward Looking for Partners via Dating Apps Scale in grant application)	idat7	In the coming week, how likely or unlikely I will use a dating app to talk/respond to someone whom you might be romantically interested in?	1 = very unlikely, 2 = unlikely, 3 = somewhat unlikely, 4 = neither unlikely or likely, 5 = somewhat likely, 6 = likely, 7 = very likely
Technology Usage	Intent to Use Dating Apps	Not a Scale (Listed as Attitude Toward Looking for Partners via Dating Apps Scale in grant application)	idat8	In the coming week, how likely or unlikely I will use a dating app to share with others your work/school life?	1 = very unlikely, 2 = unlikely, 3 = somewhat unlikely, 4 = neither unlikely or likely, 5 = somewhat likely, 6 = likely, 7 = very likely
Technology Usage	Attitude Toward Looking for Romantic Partners via Dating Apps	Not a Scale (Listed as Attitude Toward Looking for Partners via Dating Apps Scale in grant application)	adat1	I think there is more good than bad in using dating apps to look for romantic partners.	1 = strongly disagree, 2 = disagree, 3 = somewhat disagree, 4 = neither agree nor disagree, 5 = somewhat agree, 6 = agree, 7 = strongly agree
Technology Usage	Attitude Toward Looking for Romantic Partners via Dating Apps	Not a Scale (Listed as Attitude Toward Looking for Partners via Dating Apps Scale in grant application)	adat2	Using dating apps to look for romantic partners is better than meeting potential romantic partners on a face-to-face occasion.	1 = strongly disagree, 2 = disagree, 3 = somewhat disagree, 4 = neither agree nor disagree, 5 = somewhat agree, 6 = agree, 7 = strongly agree
Technology Usage	Attitude Toward Looking for Romantic Partners via Dating Apps	Not a Scale (Listed as Attitude Toward Looking for Partners via Dating Apps Scale in grant application)	adat3	Using dating apps is the best way to look for a romantic partner these days.	1 = strongly disagree, 2 = disagree, 3 = somewhat disagree, 4 = neither agree nor disagree, 5 = somewhat agree, 6 = agree, 7 = strongly agree
Technology Usage	Attitude Toward Looking for Romantic Partners via Dating Apps	Not a Scale (Listed as Attitude Toward Looking for Partners via Dating Apps Scale in grant application)	adat4	I think there is more good than bad in using dating apps to look for casual sexual partners.	1 = strongly disagree, 2 = disagree, 3 = somewhat disagree, 4 = neither agree nor disagree, 5 = somewhat agree, 6 = agree, 7 = strongly agree
Technology Usage	Attitude Toward Looking for Romantic Partners via Dating Apps	Not a Scale (Listed as Attitude Toward Looking for Partners via Dating Apps Scale in grant application)	adat5	Using dating apps to look for casual sexual partners is better than meeting potential casual sexual partners on a face-to-face occasion.	1 = strongly disagree, 2 = disagree, 3 = somewhat disagree, 4 = neither agree nor disagree, 5 = somewhat agree, 6 = agree, 7 = strongly agree
Technology Usage	Attitude Toward Looking for Romantic Partners via Dating Apps	Not a Scale (Listed as Attitude Toward Looking for Partners via Dating Apps Scale in grant application)	adat6	Using dating apps is the best way to look for a casual sexual partner these days.	1 = strongly disagree, 2 = disagree, 3 = somewhat disagree, 4 = neither agree nor disagree, 5 = somewhat agree, 6 = agree, 7 = strongly agree
Technology Usage	Privacy Settings	Not a scale - developed for this study	priv1	On dating/hook up apps, do you have a face picture on your profile?	0 = no, 1 = yes
Technology Usage	Privacy Settings	Not a scale - developed for this study	priv2	On dating/hook up apps, do you send other people a clear picture of your face upon request?	0 = no, 1 = yes
Technology Usage	Privacy Settings	Not a scale - developed for this study	priv3	On dating/hook up apps, do you use your real name as your username?	0 = no, 1 = yes
Technology Usage	Privacy Settings	Not a scale - developed for this study	priv4	On dating/hook up apps, do you tell people your real name during conversations?	0 = no, 1 = yes
Technology Usage	Privacy Settings	Not a scale - developed for this study	priv5	On dating/hook up apps, do you state your HIV status on your profile?	0 = no, 1 = yes
Technology Usage	Grindr Use	Not a specific validated scale but taken from a study on Grindr use characteristics and behaviours	grind1	How often do you log on to Grindr?	0 = I do not use Grindr, 1 = 5 or more times a day, 2 = more than once a day but less than 5 times per day, 3 = once a day, 4 = a few days a week, 5 = about once a week, 6 = less than once a week
Technology Usage	Grindr Use	Not a specific validated scale but taken from a study on Grindr use characteristics and behaviours	grind2	When did you start using Grindr?	1 = less than once month ago, 2 = more than 1 month, but less than 6 months ago, 3 = more than 6 months, but less than 1 year ago, 4 = more than 1 year ago
Technology Usage	Grindr Use	Not a specific validated scale but taken from a study on Grindr use characteristics and behaviours	grind3	Is your face visible on your Grindr profile?	1 = yes, 2 = no
Technology Usage	Grindr Use	Not a specific validated scale but taken from a study on Grindr use characteristics and behaviours	grind4	In your photo, do you show any of the following naked body parts? Select all that apply.	Chest, abs, arms/biceps, back/shoulders, legs, none	May want to remove this or revise.
Technology Usage	Grindr Use	Not a specific validated scale but taken from a study on Grindr use characteristics and behaviours	grind5	When you use Grindr, what time of day is it usually?	morning, afternoon, evening, night (before midnight), late night (after midnight)
Technology Usage	Grindr Use	Not a specific validated scale but taken from a study on Grindr use characteristics and behaviours	grind6	Do you primarily use Grindr on:	1 = weekends, 2 = weekdays, 3 = both
Technology Usage	Grindr Use	Not a specific validated scale but taken from a study on Grindr use characteristics and behaviours	grind7	The last time you used Grindr, was it during or immediately after you had been drinking or using drugs?	1 = yes, 2 = no, 3 = don't know
Technology Usage	Grindr Use	Not a specific validated scale but taken from a study on Grindr use characteristics and behaviours	grind8	What are the reasons you use Grindr?	To make new friends, to meet people to have sex/hook up with, to find someone to date, to "kill" time, to connect to the gay community, to find people to drink/use drugs with, to communicate with in-person friends, to reconnect with people from the past
Technology Usage	Grindr Use	Not a specific validated scale but taken from a study on Grindr use characteristics and behaviours	grind9	What is your number one reason for using Grindr?	1 = to make friends, 2 = to meet people to have sex/hook up with, 3 = to find someone to date, 4 = to "kill" time, 5 = to connect to the gay community, 6 = to find people to drink/use drugs with, 7 = to communicate with in-person friends, 8 = to reconnect with people from the past
Technology Usage	Grindr Use	Not a specific validated scale but taken from a study on Grindr use characteristics and behaviours	grind0	Have you ever had sex with a partner you met on Grindr?	1 = yes, 2 = no
PrEP	PrEP Uptake	Not a scale	prep0	Do you currently take the medication commonly known as PrEP (pre-exposure prophylaxis)? Common names include Truvada and Descovy.	0 = no, 1 = yes, 2 = I don't know
PrEP	PrEP Knowledge	PrEP Knowledge Scale (was not named this by author)	kpre1	For each of the following questions, please choose True (T), False (F), or Don’t Know (DK). If you do not know, please do not guess; instead, please choose Don’t Know. PrEP is a daily pill you can take to reduce your risk of becoming infected with HIV.	1 = true, 2 = false, 3 = don't know	TRUE
PrEP	PrEP Knowledge	PrEP Knowledge Scale (was not named this by author)	kpre2	You should not use PrEP if you don’t know your HIV status.	1 = true, 2 = false, 3 = don't know	TRUE
PrEP	PrEP Knowledge	PrEP Knowledge Scale (was not named this by author)	kpre3	If you do not take PrEP consistently, there may not be enough medicine in your bloodstream to block the HIV virus.	1 = true, 2 = false, 3 = don't know	TRUE
PrEP	PrEP Knowledge	PrEP Knowledge Scale (was not named this by author)	kpre4	PrEP can be used to prevent STIs like gonorrhea, chlamydia, syphilis, herpes, and HPV.	1 = true, 2 = false, 3 = don't know	FALSE
PrEP	PrEP Knowledge	PrEP Knowledge Scale (was not named this by author)	kpre5	Many insurance plans will cover PrEP.	1 = true, 2 = false, 3 = don't know	TRUE - may only be relevant in the US.
PrEP	PrEP Knowledge	PrEP Knowledge Scale (was not named this by author)	kpre6	If you start taking PrEP, you will have to take it for the rest of your life.	1 = true, 2 = false, 3 = don't know	FALSE
PrEP	PrEP Knowledge	PrEP Knowledge Scale (was not named this by author)	kpre7	PrEP can be taken by people who already have HIV.	1 = true, 2 = false, 3 = don't know	FALSE
PrEP	PrEP Knowledge	PrEP Knowledge Scale (was not named this by author)	kpre8	There are ways to get PrEP even if you do not have insurance.	1 = true, 2 = false, 3 = don't know	TRUE
PrEP	PrEP Knowledge	PrEP Knowledge Scale (was not named this by author)	kpre9	PrEP is available over-the-counter.	1 = true, 2 = false, 3 = don't know	FALSE
PrEP	PrEP Knowledge	PrEP Knowledge Scale (was not named this by author)	kpre10	You must take an HIV test every 3 months while taking PrEP.	1 = true, 2 = false, 3 = don't know	TRUE
PrEP	PrEP Knowledge	PrEP Knowledge Scale (was not named this by author)	kpre11	There are many serious side effects of taking PrEP.	1 = true, 2 = false, 3 = don't know	FALSE
PrEP	PrEP Knowledge	PrEP Knowledge Scale (was not named this by author)	kpre12	The PrEP pill contains two medicines that are also used to treat HIV.	1 = true, 2 = false, 3 = don't know	TRUE
PrEP	PrEP Knowledge	PrEP Knowledge Scale (was not named this by author)	kpre13	Daily PrEP use can lower the risk of getting HIV from sex by more than 90%.	1 = true, 2 = false, 3 = don't know	TRUE
PrEP	PreP Attitudes	PrEP Attitudes Scale (was not named this by author)	aprep1	Do you agree or disagree with the following statements? PrEP is effective at preventing HIV.	1 = strongly disagree, 2 = disagree, 3 = neutral, 4 = agree, 5 = strongly agree
PrEP	PreP Attitudes	PrEP Attitudes Scale (was not named this by author)	aprep2	People who take PrEP are responsible.	1 = strongly disagree, 2 = disagree, 3 = neutral, 4 = agree, 5 = strongly agree
PrEP	PreP Attitudes	PrEP Attitudes Scale (was not named this by author)	aprep3	Taking PrEP is safe.	1 = strongly disagree, 2 = disagree, 3 = neutral, 4 = agree, 5 = strongly agree
PrEP	PreP Attitudes	PrEP Attitudes Scale (was not named this by author)	aprep4	It would be no trouble to take PrEP every day.	1 = strongly disagree, 2 = disagree, 3 = neutral, 4 = agree, 5 = strongly agree
PrEP	PreP Attitudes	PrEP Attitudes Scale (was not named this by author)	aprep5	The government makes certain that drugs like PrEP are safe.	1 = strongly disagree, 2 = disagree, 3 = neutral, 4 = agree, 5 = strongly agree
PrEP	PrEP Stigma	PrEP Stigma Scale (was not named this by author)	sprep1	Do you agree or disagree with the following statements? People who take PrEP are promiscuous.	1 = strongly disagree, 2 = disagree, 3 = neutral, 4 = agree, 5 = strongly agree
PrEP	PrEP Stigma	PrEP Stigma Scale (was not named this by author)	sprep2	Getting a PrEP prescription from a doctor would be embarrassing.	1 = strongly disagree, 2 = disagree, 3 = neutral, 4 = agree, 5 = strongly agree
PrEP	PrEP Stigma	PrEP Stigma Scale (was not named this by author)	sprep3	If I were to take PrEP, I would be concerned if my friends found out I was taking it.	1 = strongly disagree, 2 = disagree, 3 = neutral, 4 = agree, 5 = strongly agree
PrEP	PrEP Stigma	PrEP Stigma Scale (was not named this by author)	sprep4	If I were to take PrEP, I would be concerned if my family found out I was taking it.	1 = strongly disagree, 2 = disagree, 3 = neutral, 4 = agree, 5 = strongly agree
PrEP	PrEP Stigma	PrEP Stigma Scale (was not named this by author)	sprep5	If I were to take PrEP, I would be concerned if my sexual partner(s) found out I was taking it.	1 = strongly disagree, 2 = disagree, 3 = neutral, 4 = agree, 5 = strongly agree
Life Satisfaction	Life Satisfaction	Satisfaction with Life Scale	lifesat1	Below are five statements that you may agree or disagree with. Using the 1 - 7 scale below, indicate your agreement with each item by placing the appropriate number on the line preceding that item. Please be open and honest in your responding. In most ways my life is close to ideal.	1 = strongly disagree, 2 = disagree, 3 = somewhat disagree, 4 = neither agree nor disagree, 5 = somewhat agree, 6 = agree, 7 = strongly agree
Life Satisfaction	Life Satisfaction	Satisfaction with Life Scale	lifesat2	The conditions of mu life are excellent.	1 = strongly disagree, 2 = disagree, 3 = somewhat disagree, 4 = neither agree nor disagree, 5 = somewhat agree, 6 = agree, 7 = strongly agree
Life Satisfaction	Life Satisfaction	Satisfaction with Life Scale	lifesat3	I am satisfied with my life.	1 = strongly disagree, 2 = disagree, 3 = somewhat disagree, 4 = neither agree nor disagree, 5 = somewhat agree, 6 = agree, 7 = strongly agree
Life Satisfaction	Life Satisfaction	Satisfaction with Life Scale	lifesat4	So far I have gotten the important things I want in life.	1 = strongly disagree, 2 = disagree, 3 = somewhat disagree, 4 = neither agree nor disagree, 5 = somewhat agree, 6 = agree, 7 = strongly agree
Life Satisfaction	Life Satisfaction	Satisfaction with Life Scale	lifesat5	If I could live with my life over, I would change almost nothing.	1 = strongly disagree, 2 = disagree, 3 = somewhat disagree, 4 = neither agree nor disagree, 5 = somewhat agree, 6 = agree, 7 = strongly agree

## Sheet: Notes
Note: Some individual items that do not belong to scales (e.g., demographics) are listed in Items tab but not the Survey Constructs and Measures tab.
